# Supplementary material for: Population impact of lung cancer screening in the United States: Projections from a microsimulation model
Source: PLoS Med. 2018 Feb 7;15(2):e1002506. doi: 10.1371/journal.pmed.1002506 (PMC5802442; doi:10.1371/journal.pmed.1002506)
Supplement: S1 Data — (CSV) [file pmed.1002506.s004.csv]

lcdeaths																	screens																	population
noscreen_currentsmoker_lcdeaths																	screens_currentsmoker																	population_currentsmoker
Age	2016	2017	2018	2019	2020	2021	2022	2023	2024	2025	2026	2027	2028	2029	2030		Age	2016	2017	2018	2019	2020	2021	2022	2023	2024	2025	2026	2027	2028	2029	2030		Age	2016	2017	2018	2019	2020	2021	2022	2023	2024	2025	2026	2027	2028	2029	2030
30	22.87916673	21.97122258	21.4104357	21.11906683	20.72178495	19.73309223	18.3853044	17.75363713	17.03383418	16.0756235	15.7501004	15.28497915	15.2694305	15.4032294	15.7677682		30	0	0	0	0	0	0	0	0	0	0	0	0	0	0	0		30	1155297.699	1111326.305	1091025.82	1075631.8	1077947.62	1041559.113	992472.0876	940024.1202	902251.313	877075.3827	855701.4244	848284.2417	847583.3718	850453.1683	866692.8657
31	32.05336112	30.2325362	29.01319073	28.10746235	27.72172368	27.55115251	26.73435708	25.07340764	23.44827754	22.21472416	21.25545698	20.74281984	20.43793206	20.27298641	20.25614628		31	0	0	0	0	0	0	0	0	0	0	0	0	0	0	0		31	1183376.227	1139267.61	1096710.797	1077000.294	1062168.929	1064900.468	1029340.25	981354.7893	929964.0237	892955.944	868411.2055	847663.7863	840558.7455	840073.6874	843099.3578
32	32.86039979	33.04694954	31.28167527	29.50345774	28.68250685	27.95092009	28.08975911	26.89657168	25.49056353	23.97446287	22.67191754	21.9993587	21.47567244	21.50941367	21.34950952		32	0	0	0	0	0	0	0	0	0	0	0	0	0	0	0		32	1157910.839	1164401.712	1121460.78	1079964.247	1060932.139	1046729.123	1049756.633	1015038.44	968178.9095	917942.7289	881793.9256	857759.5761	837537.8889	830667.6576	830319.4809
33	36.91987534	34.83011884	34.46845053	32.739548	30.67685374	30.36654521	29.67170207	29.81007487	28.68252775	27.23473331	24.95027432	23.90093723	23.39055236	22.39997189	22.16105001		33	0	0	0	0	0	0	0	0	0	0	0	0	0	0	0		33	1180368.823	1137073.703	1143545.772	1101619.352	1061343.415	1042953.603	1029324.918	1032440.668	998577.1096	952814.1819	903826.5758	868645.0003	845191.1576	825532.6295	818899.3982
34	48.50027279	46.41165469	44.15889809	44.2955851	42.43259023	41.1076622	40.28656681	38.94286028	38.22658497	37.03852091	34.30194529	32.25993217	31.32111504	30.32481723	29.46623714		34	0	0	0	0	0	0	0	0	0	0	0	0	0	0	0		34	1213489.004	1157693.638	1115704.442	1122189.418	1081304.465	1042017.216	1024214.808	1010984.063	1014003.098	981234.6065	936524.5948	888713.4877	854330.9711	831558.3054	812425.3431
35	53.52159612	54.25134912	51.13671425	49.26487888	49.63240744	47.18896061	45.14283514	44.6447643	43.41371181	43.42411101	41.84316901	39.10306822	36.67987663	35.70877074	34.77806051		35	0	0	0	0	0	0	0	0	0	0	0	0	0	0	0		35	1166022.908	1188514.529	1134204.63	1093481.095	1100114.678	1060276.895	1022030.913	1004872.34	992027.9002	995217.6172	963378.1085	919850.0657	873376.2745	839886.5819	817684.2873
36	60.15729102	58.89629506	59.92020034	57.31364247	55.05281159	54.78459033	52.32686672	50.05727277	48.11470781	46.55837186	46.94823386	45.32522012	43.22574264	40.55076654	39.49726315		36	0	0	0	0	0	0	0	0	0	0	0	0	0	0	0		36	1157731.677	1140786.482	1163011.863	1110158.692	1070680.296	1077318.362	1038650.643	1001472.31	984736.3901	972176.4143	975426.685	944616.3783	902116.3996	856689.0382	824225.1429
37	56.4206116	60.37428445	59.61654284	60.21057669	56.92905154	54.93458937	54.75066512	52.44660279	50.4553776	48.39769103	47.43861474	47.61471839	46.31404858	44.37289226	42.33912659		37	0	0	0	0	0	0	0	0	0	0	0	0	0	0	0		37	1055001.899	1130813.389	1114561.795	1136506.574	1085196.566	1046938.173	1053526.835	1015720.275	979666.8813	963458.4034	951285.509	954617.7126	924778.7945	883428.0486	839378.0339
38	60.83536226	62.23800247	66.08464437	64.69565302	65.36227941	62.70280726	59.82969568	59.58747985	57.37876823	54.64746318	52.83247558	52.65452803	53.31483476	50.9759034	48.49831312		38	0	0	0	0	0	0	0	0	0	0	0	0	0	0	0		38	1004938.282	1030197.679	1104196.887	1088621.907	1110226.542	1060319.057	1023173.097	1029805.108	993035.1222	957834.3136	941939.4477	930154.2399	933581.058	904507.5682	864174.2336
39	67.74068998	68.98323394	70.15512119	74.54082794	72.68133054	74.01834571	70.34169916	67.17694145	67.02885227	64.01431077	61.34965192	59.64544988	57.980502	56.37890788	53.88097427		39	0	0	0	0	0	0	0	0	0	0	0	0	0	0	0		39	966894.2318	980590.4931	1005344.891	1077536.051	1062537.981	1083651.702	1035431.901	999347.8205	1005939.868	970429.3005	936138.9413	920678.0583	909288.6498	912680.4099	884430.9659
40	70.6683049	72.65513516	73.24219773	74.29821728	79.8316878	78.83162242	80.3098875	75.97357195	73.23633723	72.72348342	69.86037072	67.22263908	65.33060053	64.47951976	64.34576755		40	0	0	0	0	0	0	0	0	0	0	0	0	0	0	0		40	914027.1547	943769.6516	957238.867	981544.0088	1052072.64	1037659.269	1058444.115	1011439.162	976475.7432	983192.2449	948727.9505	915364.826	900372.7225	889208.0787	892785.1017
41	84.47136517	81.63343726	83.66487643	84.4297865	87.09021897	92.63599163	91.55636643	92.48926836	88.8577225	85.21231906	84.71705564	81.08706751	77.55805884	76.07450375	73.95900511		41	0	0	0	0	0	0	0	0	0	0	0	0	0	0	0		41	916376.3766	889559.6366	918631.2328	931948.3086	955740.8176	1024463.221	1010542.473	1030919.011	985336.7947	951550.5574	958065.7978	924531.5817	892075.8168	877603.5565	866900.9426
42	83.80274495	86.22724053	83.10651136	85.69020645	86.78184576	88.08347938	93.51943954	91.55926411	92.60327112	89.24543681	85.5926301	84.86171528	81.49352586	78.58119393	75.59577197		42	0	0	0	0	0	0	0	0	0	0	0	0	0	0	0		42	863945.7764	891848.6303	865895.8988	894310.7064	907342.3905	930504.3684	997474.5603	984068.4984	1004025.945	959771.4418	927080.854	933580.2399	901108.5211	869586.8896	855563.7601
43	97.97475011	96.03857805	98.55369307	95.23051309	97.99254072	99.13285293	101.3896826	108.3758126	106.2448688	107.7767764	102.2298436	98.00033904	98.21891122	94.53794746	91.18600082		43	0	0	0	0	0	0	0	0	0	0	0	0	0	0	0		43	855210.6673	840223.3491	867380.8302	842265.8944	870002.5524	882737.4503	905365.1374	970592.5561	957737.1045	977216.7163	934322.9384	902571.8795	908990.296	877489.4807	846963.0632
44	109.2748433	103.5448463	101.1811602	103.6589505	100.3420232	103.2140657	104.0537968	106.2607975	113.8944812	112.1294354	114.7995172	109.4418391	105.0134286	105.4161334	101.582889		44	0	0	0	0	0	0	0	0	0	0	0	0	0	0	0		44	873193.5164	831617.9783	817211.6518	843625.6815	819319.8218	846402.9406	858825.5545	880945.6611	944373.9302	931910.6872	950913.7141	909302.7385	878532.7784	884679.2854	854271.0584
45	125.9018114	118.5740602	113.1004303	110.4022195	113.6343232	110.8245672	113.7703843	114.994024	116.8684009	124.2632686	122.3894226	124.2603419	118.9349834	113.5913873	113.5487388		45	0	0	0	0	0	0	0	0	0	0	0	0	0	0	0		45	902574.2709	847825.0592	807625.4207	793781.933	819470.1438	795994.8476	822321.6852	834454.5631	855949.6282	917673.5096	905728.7821	924306.7231	883992.1834	854157.8248	860017.2979
46	147.3593582	143.462777	133.5047111	126.4007084	122.8002268	125.2539696	121.0383612	124.714957	125.6024662	127.6594189	135.9783245	132.9971519	135.2923205	129.3777791	123.1374026		46	0	0	0	0	0	0	0	0	0	0	0	0	0	0	0		46	894109.2559	874932.9599	821984.1467	783199.6653	769915.7013	794834.7468	772232.956	797856.3939	809715.4992	830713.632	890688.143	879213.5729	897361.8597	858122.1171	829250.4954
47	172.6137293	153.8960175	150.5790926	140.7103807	133.8555601	130.9831903	134.5051216	129.736934	133.3338286	134.4746615	137.8309214	146.8161772	145.0614875	147.5254466	141.3064216		47	0	0	0	0	0	0	0	0	0	0	0	0	0	0	0		47	830471.1462	866672.8044	848242.7838	796968.9134	759549.6382	746696.7881	770907.0833	749090.0629	774031.1857	785612.6216	806065.813	864275.1648	853373.8751	871018.3581	833222.5765
48	214.3633447	187.4875254	168.3589657	161.8029452	151.6369024	143.4163081	140.4593445	144.5460077	139.6894466	143.4433493	144.7144356	148.1956964	158.5496476	156.3876772	158.7351184		48	0	0	0	0	0	0	0	0	0	0	0	0	0	0	0		48	799876.6651	804808.617	839904.8659	822105.0599	772573.0621	736427.7375	724082.8753	747653.0337	726560.0156	750816.0366	762116.6587	782139.9144	838656.6519	828212.3519	845431.6485
49	260.8982528	225.2882593	197.6933525	177.4499141	173.2792864	161.8125732	153.3648911	150.4032268	154.3394591	148.8679143	152.9102443	154.2355215	157.8716394	168.0153486	165.3853156		49	0	0	0	0	0	0	0	0	0	0	0	0	0	0	0		49	790337.1137	773887.2999	778731.0694	812725.4191	795499.5539	747618.907	712732.2225	700921.888	723784.0452	703455.6353	726964.8333	737876.4883	757350.5627	812088.5197	802104.2457
50	369.2209362	313.8920001	271.7214082	239.6292642	213.0339945	207.8234171	194.0989699	183.8253619	179.2554671	183.0281754	177.4927589	183.4116495	185.0875777	189.4591205	201.2864673		50	0	0	0	0	0	0	0	0	0	0	0	0	0	0	0		50	799826.552	764889.8197	749189.1729	754055.386	787096.468	770502.6647	724137.0332	690501.8277	679132.4584	701422.9408	681822.3625	704617.6131	715255.8612	734192.3092	787326.3138
51	457.7321973	377.6797166	322.5109642	282.4098636	248.2593228	223.0558741	217.753662	202.8082886	192.719019	188.7166491	193.4684196	187.7927835	193.21677	195.7889626	199.4478625		51	0	0	0	0	0	0	0	0	0	0	0	0	0	0	0		51	846491.9894	771988.5491	738431.1917	723321.4442	728148.928	760082.3603	744158.8148	699488.8054	667091.6634	656184.3884	677725.33	658944.0949	681041.02	691465.9852	709879.0372
52	554.5479092	473.7830928	392.7569507	337.4479285	294.7183018	260.6168762	233.9525859	226.4167861	212.314323	200.5674205	196.4485133	201.7531595	195.4991951	201.7289958	203.5696165		52	0	0	0	0	0	0	0	0	0	0	0	0	0	0	0		52	867017.6331	816661.5246	744868.0432	712598.9476	698056.3203	702768.9657	733677.7977	718372.5956	675328.2699	644165.1216	633738.6594	654561.326	636517.4207	657993.9553	668143.1693
53	667.2471102	583.7192817	501.5691323	414.5350087	358.1124497	309.7480425	271.316404	243.0007479	235.2377951	219.5101285	207.957999	203.0471453	208.3569172	202.172347	208.8676924		53	0	0	0	0	0	0	0	0	0	0	0	0	0	0	0		53	874720.0773	835153.3581	786780.7382	717830.7433	686982.0916	673076.4587	677706.7889	707577.5123	692956.2711	651584.6965	621583.0563	611557.7208	631684.0342	614376.2735	635227.4163
54	816.5302983	720.6055553	627.2607536	538.4038817	448.2032473	387.3376451	335.6828183	298.2615595	266.6890431	258.8007221	242.7961975	229.8125784	225.0642092	230.7586026	223.0064352		54	0	0	0	0	0	0	0	0	0	0	0	0	0	0	0		54	879469.097	841598.5129	803654.5559	757249.9345	691171.8749	661563.675	648300.127	652941.4041	681822.7938	667784.2955	628053.9052	599187.4273	589603.5802	609102.1183	592494.3438
55	983.8590117	866.9996703	768.5425735	671.3488994	579.7958064	477.9576584	410.2524804	358.1411659	314.0661395	280.879695	273.7572935	256.571259	243.3574582	237.2680763	243.7640003		55	404679.3587	368252.5978	338909.5185	310687.8804	281883.3237	247607.9435	228239.9779	215054.0605	208064.3414	208959.9338	197064.7575	178856.6709	164549.8138	156296.4184	156081.0038		55	894055.6742	844981.7303	808697.3145	772527.9722	728038.4638	664681.5681	636401.4916	623650.3267	628195.1956	656148.9949	642685.6902	604611.8835	576893.671	567708.2083	586595.0864
56	1162.18063	1033.849453	907.4562356	801.4167936	701.7681273	604.695121	498.6207608	429.4831202	371.2517823	327.0321774	292.1528388	285.6031937	266.187802	252.3049784	247.6302583		56	429969.7626	388760.7282	353765.6271	325599.597	298730.4489	271018.3992	238076.3083	219448.906	206891.8176	200045.9132	201026.1364	189804.7322	172368.1498	158724.0223	150806.206		56	899342.1056	857733.4174	810746.4182	775968.6772	741526.9662	698843.351	638126.1954	611162.1273	599031.5574	603597.4699	630489.3785	617663.9847	581140.7067	554592.1575	545937.9035
57	1259.681741	1239.78499	1104.530033	969.3099227	853.0321318	748.2712428	640.4581279	529.9415215	454.1062396	395.3247636	351.0481441	313.4148325	305.5625702	284.9577468	271.1029498		57	433332.7133	411531.567	382125.9132	348030.6616	320280.4523	293723.4821	266330.9148	233803.1198	215457.4868	202995.8831	196564.8551	197725.9276	186489.703	169308.996	155935.2514		57	860194.6151	860887.1149	821430.5963	776695.88	743502.018	710609.6781	669884.0852	611860.489	586133.5906	574608.2001	579226.3982	605205.2128	592991.0708	557953.5763	532619.7424
58	1373.894436	1316.581462	1293.652531	1148.865586	1009.381925	895.9267299	784.564797	673.61672	552.8559463	472.3673632	410.2839201	361.8612656	322.8809584	314.9826911	295.1383621		58	441824.4383	412108.2144	402338.7021	370747.0591	337712.0709	310702.7037	284955.215	258152.6883	226520.6963	208667.5819	196610.1091	190474.9764	191824.5411	180875.8276	164276.7161		58	840870.0044	822540.6013	823367.4917	785975.2985	743189.0397	711642.4948	680167.4707	641529.9373	585956.4897	561388.6364	550547.7882	555064.1458	580036.6565	568450.9331	534949.7479
59	1478.814496	1435.29799	1378.786154	1353.891773	1203.093486	1058.772007	936.6072759	823.6800232	711.3139634	585.8885172	506.3012844	441.0993507	387.6640486	346.8201922	337.6146797		59	444699.0532	419455.4034	402014.1826	389728.3157	358644.5712	326615.2007	300553.1698	275592.7115	249901.4697	219361.9248	201972.0311	190326.1602	184389.2564	185601.9224	174908.8533		59	812822.0894	802290.6128	785042.746	785813.5184	750199.746	709262.9085	679320.7443	649332.6986	612746.6514	559895.5188	536564.1784	526296.3579	530746.5289	554757.8499	543643.3454
60	1638.18077	1642.053494	1594.147333	1536.36039	1516.236625	1346.685823	1179.368678	1051.845205	924.2789	794.1592222	654.7634386	565.2529633	491.3837804	434.00939	391.3812969		60	432655.1516	419692.5245	407297.2634	387720.7028	375315.406	345629.4806	314687.3596	289556.8672	265456.3945	240871.2054	211358.678	194664.3581	183428.9695	177756.8508	178877.9731		60	762666.3707	774390.2602	764602.4613	748314.3492	749114.3322	715382.5594	676551.5108	648314.5222	619770.0186	584785.0731	534370.5553	512361.9228	502719.4577	507171.5862	530223.9904
61	1664.529762	1622.35297	1620.441943	1572.631867	1510.647454	1489.350124	1323.495362	1161.631334	1033.477298	901.1879398	780.4516651	646.3280061	552.2726855	482.890764	425.1241376		61	429886.8841	407210.2267	406530.5265	391413.1527	372136.999	360351.1171	332043.8125	302395.1429	278505.0419	255449.4775	231868.4408	203551.2492	187338.6079	176456.2806	171142.846		61	732988.5769	724438.0397	735803.5987	726712.9443	711419.3006	712176.7928	680339.0114	643599.1227	616917.3909	589932.6807	556797.1106	508950.2263	488190.404	479167.9294	483540.214
62	1729.817452	1745.615813	1703.151184	1699.655413	1653.131869	1591.504304	1563.990543	1393.017052	1228.559999	1093.683136	958.3966709	824.5224857	679.8061268	585.0314485	510.7481166		62	409931.188	403116.5278	392827.3851	389142.2548	374103.5603	355657.0885	344423.74	317817.933	289647.1798	267102.666	244861.873	222263.3438	195125.947	179558.4577	169191.3081		62	679805.1277	695231.9026	687346.0114	698336.2324	689841.2561	675464.8197	676285.4511	646250.3912	611642.7426	586447.4016	560873.9834	529557.7849	484242.1799	464530.4304	455928.8052
63	1766.059736	1774.644359	1794.70312	1749.409637	1747.091255	1696.35217	1635.799811	1600.83959	1429.97509	1257.653395	1111.002888	978.5392657	840.9790316	696.825132	600.2814791		63	391094.8774	382583.3833	387053.0468	374472.7796	370555.7984	356126.2263	338528.3511	327894.4827	302785.4317	276262.8627	254716.2818	233836.225	212428.5937	186717.8956	171658.9713		63	632252.8718	643279.8504	658061.5601	650766.3348	661203.9955	653361.8464	639808.4524	640631.1004	612396.4423	579698.3894	555859.7527	531836.916	502158.0321	459530.3673	440860.8517
64	1814.262376	1823.020053	1832.870183	1851.088403	1803.163155	1804.160598	1756.447413	1688.836195	1661.854295	1485.913203	1310.52033	1160.08061	1021.044475	880.3159373	732.1269938		64	373636.8411	364415.1462	366791.7941	367929.179	355452.9671	351641.6737	338093.6092	321510.8282	311316.0816	287677.3407	262870.603	242588.6171	222857.7905	202713.916	178584.2846		64	587570.9244	595680.2183	606351.1831	620443.1698	613746.6915	623707.3689	616391.5363	603569.7257	604421.2721	577853.3937	547237.0085	524952.207	502399.7008	474504.9748	434287.55
65	1878.228267	1856.234217	1855.882837	1865.462307	1881.598508	1838.290835	1838.436688	1786.068621	1723.938893	1698.90336	1514.960624	1332.739041	1182.548332	1036.205155	896.2812453		65	357503.654	345922.4185	347286.8987	346855.2566	347429.2124	335636.3918	332144.9684	319517.6776	303920.9443	294559.0087	272282.7984	249097.6566	230027.5206	211474.5672	192299.8092		65	551214.2675	552107.1778	559976.3154	570217.2544	583535.6627	577290.0164	586836.7731	579938.3781	567876.2585	568776.3682	544024.9845	515381.3526	494408.3689	473408.8076	447294.6673
66	1949.891463	1901.188168	1879.437096	1877.710576	1890.001693	1917.690979	1872.313613	1878.972626	1829.832015	1762.74545	1728.740987	1544.09012	1362.64557	1209.316656	1066.242643		66	344891.9003	329852.406	328325.554	327146.72	326183.174	326587.6012	315420.5105	312366.6654	300656.2593	286109.4819	277350.328	256594.8899	234796.8054	216997.4039	199885.8219		66	522328.87	516536.7412	517560.666	525123.8676	534862.4253	547504.4033	541820.3494	550861.5606	544493.5163	533233.9896	534123.1715	511102.4363	484250.1317	464347.609	444701.6566
67	2094.498757	1999.790548	1953.642519	1932.428661	1936.924526	1947.928021	1966.497822	1922.709158	1924.585698	1872.425141	1804.146554	1776.755159	1593.206976	1405.471053	1251.66832		67	330615.9964	316367.151	311315.2549	307610.569	305896.8466	305070.0959	305585.7091	295584.807	292697.1251	281774.1415	268219.1371	260433.6547	241120.0469	220859.2176	204122.7747		67	493781.4157	487671.6841	482506.5746	483702.2942	490736.4732	500083.9641	511772.9638	506601.9959	515084.7157	509245.0073	498615.6362	499450.4455	478073.492	453184.5597	434781.8161
68	2273.573937	2122.953045	2028.721831	1982.726618	1963.217424	1965.445994	1980.128044	2005.072961	1957.088375	1959.967251	1906.298094	1837.85231	1809.429353	1616.253209	1426.357149		68	323561.5357	302109.3614	297534.3774	290688.1303	286924.8938	285199.2339	284608.1537	284910.0456	275704.1358	273197.9746	263131.3966	250463.1692	243457.3756	225544.6739	206733.3017		68	476104.7388	459304.3119	453918.7007	449068.2469	450228.7832	456787.2191	465598.6323	476625.8911	471940.8235	479920.1226	474569.4994	464847.7737	465558.3926	445730.2841	422625.2917
69	2550.69155	2275.676357	2126.473139	2035.455174	1990.741695	1969.350722	1976.928854	1987.894385	2010.964216	1966.119276	1968.213155	1916.874634	1845.098268	1812.398833	1620.64832		69	329799.5646	294287.3927	282934.2469	276785.3972	269868.3118	266190.2611	264537.9976	264120.3497	264622.6155	256184.1927	254062.9855	244689.0933	232936.7774	226388.8526	209941.1184		69	480417.4856	441112.073	425704.3097	420812.4892	416314.385	417386.8951	423615.0444	431847.4183	442145.6792	437841.8416	445335.4894	440363.3532	431473.838	432228.8248	414050.0478
70	2356.025487	2944.850699	2618.613901	2448.21168	2341.340213	2291.078804	2265.477486	2277.496883	2290.387384	2316.713509	2261.837268	2266.930783	2209.431577	2131.515807	2101.697395		70	238407.2049	298732.1827	274366.7464	261855.4293	255775.7019	249455.4158	246029.6504	244651.2323	244245.7026	244867.9043	237076.2748	235210.175	226607.4594	215857.5089	209817.8843		70	343566.0949	442465.5095	406517.6445	392446.6588	388054.1276	383976.4684	384969.7399	390675.6016	398293.6517	407966.398	403889.4953	410794.8815	406245.5032	398033.1556	398832.0584
71	2180.448167	2056.030084	2572.208373	2291.635001	2145.522044	2055.85861	2008.458746	1991.236662	1993.536164	2007.487056	2030.617407	1985.267991	1994.79451	1939.39367	1867.849573		71	226119.6464	214705.1317	276879.6808	252555.9559	240604.1796	234854.7142	229015.1576	226015.3387	224838.757	224594.2143	225446.7986	218270.5665	216672.6735	208902.6243	198884.2177		71	324294.4999	315631.1812	406728.2438	373926.082	361010.7049	356956.5259	353254.963	354168.1029	359581.373	366663.7873	375783.3539	372121.577	378459.7023	374295.8793	366888.0102
72	2227.351153	2135.550577	2026.159168	2539.516681	2263.007859	2112.047009	2017.461833	1970.770827	1950.300191	1955.947089	1973.854615	1996.842888	1957.087796	1962.023776	1909.675963		72	211285.8292	202756.0717	197942.8436	253504.2859	231009.3646	220088.2321	214964.3233	209470.4676	206730.8729	205767.2303	205596.8011	206569.4304	200231.9307	199040.7688	192223.1502		72	300929.1699	296478.7125	288914.9094	372377.635	342317.2552	330511.8477	326860.4316	323413.9649	324289.2747	329345.0892	335957.4378	344309.0346	340963.3513	346832.6131	342995.3809
73	2339.594577	2150.835008	2063.980878	1955.860045	2453.186252	2187.424483	2046.100212	1961.480885	1912.928746	1897.155176	1901.145623	1914.311754	1937.67012	1898.480438	1904.931136		73	205157.0372	188511.2058	186112.2554	180671.2306	231103.2287	210392.3862	200616.7491	196096.1769	191323.2399	189005.7023	188315.3394	188281.5991	189188.2979	183511.3647	182418.4393		73	290267.2131	273728.2037	269819.1794	263039.0494	339059.2933	311678.1378	300899.6412	297616.0624	294449.042	295291.7476	300006.3346	306088.0396	313901.1591	310986.5735	316417.9643
74	2107.68131	2267.801913	2085.453618	2002.088604	1895.078524	2368.617261	2111.820882	1973.57862	1892.215108	1851.697222	1832.417534	1838.293947	1851.687709	1875.747801	1836.432581		74	169263.3461	182371.8567	172195.574	168901.034	163875.2091	209566.8627	190836.8101	181975.5956	177938.5053	173701.0876	171756.8849	171380.8215	171396.0882	172562.4691	167670.9796		74	238298.4743	262956.9278	248229.7752	244788.6673	238744.4604	307787.8523	283016.8878	273253.4019	270386.7006	267737.4329	268500.9109	272878.5582	278461.2188	285637.7808	283069.0626
75	1959.366311	2020.001912	2173.346622	1997.820207	1915.326376	1811.078956	2268.105105	2024.48954	1897.576002	1816.486709	1779.267923	1761.933765	1770.856123	1785.927716	1812.011872		75	145800.5244	150152.8553	166179.6311	156161.3378	153056.8315	148458.7001	189791.4794	172982.5898	165115.3629	161393.2872	157742.7665	156100.9191	155935.3978	156224.2434	157569.4002		75	202507.6111	213840.8816	236240.6318	223173.2311	220078.6124	214707.1898	276615.8684	254591.2281	245747.5388	243233.299	240813.0101	241515.5908	245557.7621	250646.4259	257279.7754
76	1869.837944	1865.690517	1922.168695	2072.571468	1905.97992	1831.241874	1738.954717	2182.146954	1945.479848	1821.71076	1749.105371	1709.277026	1695.227743	1703.795222	1716.190599		76	128401.4434	128142.2284	135519.0938	149232.4194	140126.6813	137321.0747	133235.2196	170146.9833	155203.2497	148157.4546	144906.9886	141728.6457	140321.2403	140286.0077	140705.1784		76	176904.7982	180417.1883	190780.1344	210869.939	199337.8407	196688.3581	192085.5787	247541.6932	227883.1593	220077.4628	217923.2872	215790.7783	216564.2566	220222.9279	224856.5902
77	1738.210297	1766.636577	1764.55335	1830.758851	1972.242616	1813.071306	1739.870559	1650.579728	2062.121559	1839.144468	1724.822203	1656.092214	1627.251362	1618.590105	1627.182155		77	111396.7281	110505.9018	111725.5286	117092.9943	128500.5288	120265.741	117544.5274	113875.0859	145234.9217	132204.6285	125998.4393	123227.9116	120323.4459	119077.333	119010.2163		77	153062.2549	156715.4856	160049.098	169388.9833	187310.6488	177199.0667	174835.5758	170759.983	219952.3321	202627.9054	195792.91	193928.3508	192140.4163	192859.5938	196218.9852
78	1643.094134	1638.788716	1668.918253	1663.978125	1717.680745	1851.212407	1707.492815	1636.09797	1551.241504	1943.681111	1736.726488	1630.157583	1562.356889	1534.262816	1526.253625		78	0	0	0	0	0	0	0	0	0	0	0	0	0	0	0		78	134474.9853	134617.9981	138028.4669	141140.8525	149503.066	165337.4606	156505.7087	154395.6037	150845.1719	194364.2933	179106.8934	173109.0632	171544.4313	170006.628	170673.2392
79	1457.587035	1510.04078	1511.368601	1541.0311	1541.166809	1590.909392	1714.955944	1580.143244	1519.512266	1444.206113	1814.202899	1622.816823	1522.992288	1466.416198	1439.102645		79	0	0	0	0	0	0	0	0	0	0	0	0	0	0	0		79	113043.5699	117260.8795	117563.0861	120661.906	123493.6529	130887.1947	144768.1827	137045.3438	135243.8584	132048.9487	170266.9555	156964.5983	151668.5857	150330.0054	149090.7774
80	1465.80563	1459.427352	1511.926109	1508.264076	1538.140088	1535.597822	1588.788047	1712.330977	1575.878498	1509.104389	1435.665706	1806.02631	1614.249954	1511.295632	1456.173793		80	0	0	0	0	0	0	0	0	0	0	0	0	0	0	0		80	97245.06254	97173.79008	100846.4374	101225.0286	103934.0753	106475.3072	112917.3519	124846.5446	118241.9663	116705.5163	114040.2054	147246.1635	135702.0851	131119.6077	130028.1736
81	1199.005238	1184.660715	1181.671952	1220.337599	1218.788543	1245.156828	1241.824177	1288.437721	1389.488923	1283.523923	1233.499253	1172.528415	1472.604232	1318.490182	1239.070085		81	0	0	0	0	0	0	0	0	0	0	0	0	0	0	0		81	83675.01451	83056.94186	83057.02187	86181.78673	86564.97139	88949.05194	91158.39149	96695.77316	106943.0597	101336.8801	100113.9774	97862.77571	126438.6179	116594.3412	112790.4867
82	958.3077843	1016.46189	1007.763715	1004.289404	1037.507056	1036.81259	1057.164229	1062.629064	1099.525794	1184.482861	1095.791472	1054.850685	1006.974047	1269.651989	1139.114646		82	0	0	0	0	0	0	0	0	0	0	0	0	0	0	0		82	66225.68278	70385.88768	69934.09336	69982.71831	72613.70361	73013.76512	75072.01579	76979.64209	81715.17084	90348.98013	85657.567	84667.73873	82782.21275	107052.9365	98824.34907
83	809.5829083	799.0856583	845.3191112	838.908366	836.8456558	867.4588024	865.3675373	884.7700737	884.7245465	919.1402587	993.5660355	917.3291362	884.5934777	845.9675171	1062.042937		83	0	0	0	0	0	0	0	0	0	0	0	0	0	0	0		83	55624.56542	54966.27235	58463.26206	58103.315	58183.64745	60466.83793	60774.73248	62536.47521	64151.34993	68194.92208	75442.73567	71572.31673	70776.19299	69190.25297	89613.81185
84	66.37399508	64.95608383	64.17301598	67.95934592	67.42996727	67.06798709	69.8692283	70.5253216	71.83906425	72.59558731	74.71550964	81.26743996	75.36198559	72.30254923	69.41366379		84	0	0	0	0	0	0	0	0	0	0	0	0	0	0	0		84	45992.69881	45364.60285	44821.33092	47766.77929	47482.08451	47635.01358	49515.63213	49794.4722	51297.87779	52622.55266	55955.54908	61942.95789	58770.73798	58227.40489	56904.18772
noscreen_formersmoker_lcdeaths																	screens_formersmoker																	population_formersmoker
Age	2016	2017	2018	2019	2020	2021	2022	2023	2024	2025	2026	2027	2028	2029	2030		Age	2016	2017	2018	2019	2020	2021	2022	2023	2024	2025	2026	2027	2028	2029	2030		Age	2016	2017	2018	2019	2020	2021	2022	2023	2024	2025	2026	2027	2028	2029	2030
30	6.5615812	6.295262625	5.99312955	5.9312413	6.023509	5.82570615	5.524883925	5.244776425	4.979054875	4.692038075	4.46073715	4.4584884	4.4716518	4.49366715	4.5826236		30	0	0	0	0	0	0	0	0	0	0	0	0	0	0	0		30	356221.5549	341779.4138	333827.2542	328168.1173	327311.181	314416.512	297648.6194	279680.9353	266942.3074	257874.7562	250442.6962	247387.0558	246472.847	246967.2363	251340.3698
31	8.32771534	7.96822305	7.538331773	7.260363485	7.014891115	7.157980774	6.90883842	6.297977744	6.125441554	5.964323065	5.725028684	5.423145194	5.419972343	5.378008726	5.345657481		31	0	0	0	0	0	0	0	0	0	0	0	0	0	0	0		31	402253.2572	385759.106	370019.0331	361614.5519	355536.6165	354564.0468	340883.3726	322921.484	303711.4476	290176.7966	280543.4229	272579.8868	269378.9576	268457.1453	269008.326
32	9.623139671	9.746341793	9.216165636	8.78800617	8.707800822	8.61443097	8.403150574	8.038972613	7.468288472	6.975817768	6.926467317	6.61292644	6.470295343	6.409585415	6.315513778		32	0	0	0	0	0	0	0	0	0	0	0	0	0	0	0		32	432035.365	433219.0593	415650.1837	398865.0232	389961.8229	383484.7881	382497.3432	368029.5847	348816.6481	328290.7558	313834.9191	303730.2952	295294.9484	291980.3225	291072.0721
33	10.49288783	10.05003122	10.13188645	9.708541013	9.335210843	9.044667285	8.777899903	8.873950498	8.388461664	7.999271872	7.735566859	7.445776906	7.241286153	6.860590751	6.742739258		33	0	0	0	0	0	0	0	0	0	0	0	0	0	0	0		33	481214.3283	462895.7263	464372.7577	445804.5987	427866.5546	418456.316	411540.8321	410597.0875	395310.1196	374963.3324	353094.607	337615.99	326957.2104	318073.3665	314626.7548
34	13.49668078	12.77110478	12.03211859	11.84892912	11.03262577	10.4428221	9.92984979	10.10428826	9.889214973	9.721695595	9.378137872	8.796341095	8.265430243	7.997213214	7.895320588		34	0	0	0	0	0	0	0	0	0	0	0	0	0	0	0		34	538831.293	512265.8933	492818.7223	494431.6152	474922.9434	456050.525	446202.8838	438965.0415	438311.2805	421962.3626	400556.5982	377449.5739	361123.5709	349826.1135	340477.9631
35	16.65527559	16.82662646	15.89579653	15.2829697	15.32779177	14.39079226	13.85138321	13.42909833	13.0559369	12.85354171	11.90339583	11.17500408	10.49981041	10.24956126	9.655315247		35	0	0	0	0	0	0	0	0	0	0	0	0	0	0	0		35	560088.4496	570801.314	542783.0557	522273.9765	523932.1307	503455.0043	483607.0002	473171.9061	465668.2199	465012.5746	447787.7338	425212.4569	400798.6143	383632.2122	371810.4517
36	18.51671118	18.21850065	18.30000398	17.31405433	16.57438899	16.88213469	15.8131941	14.99530953	14.47422685	14.84446983	14.78103844	14.27546665	13.45341371	12.79598744	12.30549227		36	0	0	0	0	0	0	0	0	0	0	0	0	0	0	0		36	596521.6945	591333.2998	602687.3223	573368.7359	551726.9965	553569.8569	532028.1745	511198.5236	500430.4134	492728.1078	492140.2219	473956.4582	450322.1205	424791.2402	406579.4253
37	21.44366658	23.04950548	22.56752567	22.93029312	21.35179145	20.4085932	20.33900687	19.20416969	18.16287057	17.77114632	17.51961198	17.76541043	17.0416619	16.14025849	15.12948891		37	0	0	0	0	0	0	0	0	0	0	0	0	0	0	0		37	582597.6082	628006.5959	622440.1941	634424.0184	603664.72	580960.0926	582976.1222	560608.0384	538725.2846	527525.0033	519469.3161	518892.2368	499810.7464	475017.4084	448177.1477
38	24.68872222	25.39176672	27.04102943	26.71606943	26.91796486	25.568025	24.63219505	24.65969752	24.25151647	23.10676357	22.82691755	22.30262844	22.07934558	21.38486674	20.249678		38	0	0	0	0	0	0	0	0	0	0	0	0	0	0	0		38	592487.3971	611256.036	658674.0118	652731.4537	665351.0261	633241.3957	609579.9112	611664.9837	588293.688	565587.8165	554128.7566	545773.1278	545210.3346	525422.9991	499663.3887
39	24.57398872	24.75507048	25.46101845	27.33455758	27.11558552	27.43401427	25.91862702	24.9821362	24.62835198	23.54547208	22.5784119	21.75895189	21.8049392	21.48058103	20.52522227		39	0	0	0	0	0	0	0	0	0	0	0	0	0	0	0		39	607394.4886	620028.6158	639496.545	688919.6754	682705.4966	696027.2747	662384.3541	637752.5292	640022.7369	615480.4177	591908.2363	580054.4863	571347.8928	570838.2617	550214.4726
40	29.59578298	30.68405614	31.44910137	32.30591833	34.30609358	33.86526166	34.16715127	32.56189832	31.28058814	31.49130473	29.82173443	28.63196398	27.94849428	27.5554013	27.36897798		40	0	0	0	0	0	0	0	0	0	0	0	0	0	0	0		40	608997.7847	632763.352	645813.2183	665930.0026	717194.1877	710706.3142	724628.6048	689800.1316	664220.2267	666515.5239	641041.2137	616640.1978	604379.9082	595507.8878	594905.7761
41	37.19758432	36.4123893	37.31320591	38.0032638	38.69294251	41.62188758	41.0131543	41.47128191	39.28064988	37.70730905	37.46275431	35.65654145	33.66985552	32.53536163	31.86544085		41	0	0	0	0	0	0	0	0	0	0	0	0	0	0	0		41	649382.8105	634440.3481	658984.1047	672412.2635	693207.1092	746376.4945	739642.4104	754199.9218	718066.2849	691460.5683	694041.1898	667753.7311	642537.1977	629801.1399	620489.5257
42	37.02976134	38.06824896	36.87002052	38.34100324	38.68643994	39.75687318	42.58278807	42.02152023	42.88444238	40.63752656	38.71997333	39.2416751	37.77479551	35.96188075	35.31748857		42	0	0	0	0	0	0	0	0	0	0	0	0	0	0	0		42	648913.5232	674095.1925	658512.2505	683828.2964	697698.4626	719240.6796	774197.8933	767163.7917	782276.8651	744952.7426	717387.1842	720025.2539	692748.2217	666660.8826	653513.447
43	44.44984177	43.50796127	44.90538735	43.80798398	45.44790267	46.33870716	47.89581799	51.32368073	50.40339303	51.49411247	48.94105345	46.98691179	47.05326776	44.97987806	43.1877593		43	0	0	0	0	0	0	0	0	0	0	0	0	0	0	0		43	678704.3901	672044.4986	697990.605	681792.6279	707856.1535	722127.6715	744304.6278	801014.1515	793654.2099	809352.2569	770809.8424	742456.3824	745236.7714	717072.7649	690072.8667
44	50.59026755	48.04760165	47.39670688	48.56593246	47.46405027	49.3715383	49.9497477	51.0615713	54.97515362	53.83987179	54.86956557	51.53999572	49.56126541	49.37673545	47.64626858		44	0	0	0	0	0	0	0	0	0	0	0	0	0	0	0		44	730885.0552	701050.8242	694002.2058	720715.8854	703950.082	730752.8136	745441.8706	768225.0806	826681.323	819122.7908	835398.1403	795723.5359	766572.7945	769635.6798	740489.8659
45	60.02913177	56.60472173	53.75864839	52.52302503	54.25620312	52.99878363	54.21804389	55.05485972	56.5423213	60.47455488	59.64797228	60.25242262	56.87809278	55.11431612	54.99772797		45	0	0	0	0	0	0	0	0	0	0	0	0	0	0	0		45	797177.2442	754392.5079	723531.1656	716074.3149	743549.204	726177.7583	753768.3899	768840.628	792308.2657	852393.7082	844525.0823	861308.4453	820454.1356	790525.1222	793900.5163
46	68.02618213	66.83178822	62.51218881	59.66632325	58.49264029	60.06411492	57.7054179	59.58143241	60.33085315	61.56860477	65.89156563	65.20389708	66.50477609	62.59021153	59.99290639		46	0	0	0	0	0	0	0	0	0	0	0	0	0	0	0		46	833374.501	821615.0857	777493.8351	745558.1323	737755.0939	765987.8558	748011.4596	776323.6426	791702.3374	815695.5896	877432.3338	869263.9074	886569.089	844870.0895	814137.4462
47	89.25968747	80.872368	78.01881204	73.24673522	69.74274002	68.66177042	71.21863078	68.78982342	71.32148023	72.05667995	73.39695685	78.68022078	77.29365255	78.42791465	74.38334169		47	0	0	0	0	0	0	0	0	0	0	0	0	0	0	0		47	814960.8915	857182.2827	844865.8851	799510.4312	766552.4948	758474.1171	787395.6492	768885.3322	797851.2216	813558.6953	838114.008	901445.1048	892923.8173	910820.8085	867934.5508
48	114.9664744	100.9851941	89.73161134	88.59640802	82.72036967	78.70846653	77.34876413	79.26893961	77.20759293	79.1360125	79.60566238	81.69356628	87.07269699	86.00368683	87.59765181		48	0	0	0	0	0	0	0	0	0	0	0	0	0	0	0		48	825323.9161	836429.6926	879636.322	866946.0585	820302.7444	786463.2697	778044.695	807586.167	788574.9941	818198.8339	834210.6545	859212.5158	924031.6333	915238.1417	933639.3269
49	140.63974	122.7934508	110.9145625	99.61215427	97.69058713	90.90304185	86.19524494	84.37396151	86.61558513	84.54764875	87.52901592	88.29709243	90.3111456	96.42392525	95.21969267		49	0	0	0	0	0	0	0	0	0	0	0	0	0	0	0		49	857683.6187	846575.1186	857847.8412	902017.2672	888997.2977	841155.3011	806457.8161	797730.9705	827915.9717	808398.1167	838736.4904	855166.8505	880726.2941	947157.5238	938050.4024
50	195.9032901	172.0172743	148.806332	131.5957131	119.0116766	116.7309892	109.8414824	104.2264063	101.1940152	104.790404	101.4168405	104.4704508	105.6442247	107.8333781	116.0649167		50	0	0	0	0	0	0	0	0	0	0	0	0	0	0	0		50	910631.8152	877556.6396	865935.5929	877282.4866	922276.4339	908889.8313	860006.2928	824465.9592	815491.2664	846183.6574	826187.9524	857208.9489	873960.208	900054.4298	967885.6743
51	254.0791009	212.7930172	182.8276792	160.5872909	143.2148085	129.822215	126.1459941	117.8573978	111.8519999	109.9823917	112.8279863	109.2872048	112.9966698	114.6816961	116.9618692		51	0	0	0	0	0	0	0	0	0	0	0	0	0	0	0		51	1013555.565	931711.2101	897730.3762	885783.8892	897274.9978	943203.2001	929384.1669	879342.5599	842977.4245	833773.871	865145.8108	844608.7381	876289.3849	893295.5294	919887.2317
52	319.9898554	278.7975809	231.2714241	199.3237669	173.6463581	154.5756985	139.4676062	135.9972097	127.2236297	121.1222744	119.0714043	122.6228674	119.0532512	122.9156061	124.5124605		52	0	0	0	0	0	0	0	0	0	0	0	0	0	0	0		52	1089731.727	1035217.096	951588.795	916810.8365	904589.5155	916264.4097	963039.6171	948844.9328	897698.0505	860520.8923	851051.228	883046.9831	862081.8069	894328.1111	911647.9071
53	394.3603277	346.9115565	302.159363	249.5635753	215.2033396	189.7732377	166.4532195	149.6585642	145.7844609	136.1162085	128.8934406	126.6176894	130.3561186	126.6727475	130.5202067		53	0	0	0	0	0	0	0	0	0	0	0	0	0	0	0		53	1153753.481	1111984.888	1056082.4	970600.5187	934986.2624	922387.3215	934235.9032	981781.4708	967171.0114	914923.8327	877047.1612	867408.1076	899998.5325	878613.5338	911374.0799
54	498.8718704	440.9256344	389.3936573	336.9668381	280.9656179	242.9756385	211.5859881	187.117333	169.371099	165.2622203	153.7473092	146.527835	143.2465622	147.4001275	142.7924933		54	0	0	0	0	0	0	0	0	0	0	0	0	0	0	0		54	1219575.071	1175605.513	1132887.81	1075747.473	988424.6171	952185.091	939270.9596	951222.7156	999503.3167	984606.4525	931273.1001	892756.8646	882924.917	916009.8062	894248.9502
55	621.1054843	547.0833592	488.8712382	430.8085468	370.509189	307.7908585	266.191472	234.6544359	205.0035103	184.3054918	179.8468598	168.3104689	160.1144241	156.581719	160.9170944		55	140733.8914	128670.9236	118097.1611	107865.7499	97363.93099	85285.26822	78393.02511	74037.81523	71219.91375	71173.22981	66032.98394	59367.53259	54089.31579	51086.55665	50489.9985		55	1301875.524	1241902.815	1197032.884	1153167.864	1094850.615	1005887.205	968876.2603	955729.7952	967884.4959	1016824.046	1001644.939	947317.9656	908127.7099	898120.2474	931707.4042
56	749.2157851	674.6397649	598.0124852	529.8972028	468.3257187	406.1855647	334.0405191	289.0924594	253.5398091	225.3390445	202.9339017	197.1457945	185.6266191	176.769866	173.0761842		56	159598.3933	145228.5939	132745.8387	122016.1137	111559.8709	100686.9333	88210.93785	81057.40121	76682.99801	73916.31409	74037.56929	68646.25141	61730.27434	56256.07799	53188.26226		56	1375360.808	1324091.594	1262932.232	1217191.384	1172324.455	1113021.854	1022539.536	984837.3707	971453.4444	983692.0195	1033386.627	1017874.165	962653.3765	922825.5175	912568.6758
57	844.348868	835.4194848	750.5521311	663.319687	587.6100539	519.0759962	447.614961	373.0115626	320.1119455	279.1477321	246.5018592	220.7254795	216.1622972	202.2433909	192.1695118		57	170645.0827	163429.4924	152998.2363	139821.1839	128567.6941	117742.6924	106483.7479	93504.45914	85899.9413	81271.20441	78430.5974	78615.05713	73192.06562	65944.61482	60209.63358		57	1383288.899	1398974.12	1346526.823	1284087.367	1237529.05	1191804.583	1131323.058	1039277.844	1000889.123	987207.4742	999482.0282	1049871.752	1034095.516	978024.4373	937494.596
58	956.2388051	921.3111038	912.4987544	814.6242349	715.3493273	634.2266709	555.9899169	476.0020253	395.0603796	340.1060285	295.1501964	259.6690558	234.7282453	228.9939219	215.108299		58	186172.0345	175130.1881	172430.5837	159928.9192	146286.0751	134486.0267	123179.1267	111564.4538	98212.84815	90181.69041	85410.00203	82554.34658	82687.57289	77180.6142	69582.82718		58	1419026.944	1404940.002	1420630.09	1367158.503	1303837.21	1256327.533	1209829.508	1148145.059	1054777.163	1015854.344	1001803.682	1014236.228	1065309.206	1049216.648	992324.3945
59	1072.416864	1049.252284	1015.852899	1005.448448	900.1897386	798.9167049	705.7618795	623.9211918	537.2492222	447.9414709	389.0188984	337.6502308	299.3927109	270.6834041	264.6298606		59	198914.5068	189341.8654	183096.5463	178554.6015	165487.9813	151532.8364	139444.3618	127753.9087	115615.4226	101735.1275	93393.25827	88565.47278	85698.25358	85925.82119	80432.56943		59	1439893.926	1439786.494	1425230.807	1441164.907	1387000.967	1322881.591	1274580.621	1227335.388	1164515.512	1069658.614	1030096.007	1015814.973	1028373.139	1080086.6	1063834.228
60	1232.82619	1242.093968	1213.182888	1176.968111	1165.096742	1044.824194	927.8791332	825.6787165	730.0514689	634.8692364	523.729097	451.111271	394.298737	347.3247653	313.4123458		60	205745.4265	201229.9585	196768.8936	188317.9779	183203.8538	169420.9296	155265.1036	143081.7117	131117.632	118649.297	104507.5471	95949.119	91008.06523	88004.26055	88336.17936		60	1418413.4	1459347.617	1459053.16	1444088.63	1460072.716	1405098.123	1339952.846	1290772.957	1242835.182	1179383.975	1083453.574	1043278.582	1028727.354	1041425.825	1093708.729
61	1313.593924	1290.738516	1300.030741	1271.608829	1232.926876	1220.558654	1094.619648	963.319295	855.8291371	754.5385735	646.2730522	539.0371489	460.0976181	399.4694156	355.4328405		61	215646.2992	206170.4412	207213.7474	200666.6029	191293.5662	185926.5499	172120.2071	157649.0986	145302.312	133158.0387	120436.16	106166.8058	97564.30829	92613.77644	89574.8686		61	1432478.927	1436125.391	1477315.491	1476838.538	1461490.13	1477646.989	1421897.123	1355761.903	1305899.515	1257219.256	1193046.664	1096051.843	1055339.894	1040544.011	1053374.58
62	1394.643088	1416.669275	1384.905446	1392.860927	1364.0302	1323.943267	1310.151758	1175.051871	1036.21269	918.6481628	808.0731769	698.1021795	577.1200129	496.0476803	430.0988759		62	216887.235	214684.8198	211095.2734	210261.507	203124.6295	193327.4528	187909.2341	173747.9655	159244.9499	146691.709	134380.3087	121660.2675	107293.391	98625.74662	93460.58041		62	1399344.565	1448583.373	1452138.38	1493594.155	1492979.41	1477355.644	1493581.637	1437166.843	1370107.869	1319546.858	1270293.896	1205397.11	1107354.211	1066305.737	1051430.269
63	1479.005437	1493.266007	1517.872229	1490.496992	1500.614645	1462.079524	1417.783346	1399.58387	1250.537696	1102.577227	979.3919772	866.8575953	748.2500949	621.8557049	536.6144976		63	218396.0029	215331.7973	219281.0489	213291.4698	211826.9865	204446.2943	194437.2491	188956.3137	174898.8776	160033.993	147579.2865	135178.5175	122337.2244	107720.1289	99312.81668		63	1371268.755	1413002.653	1462656.602	1466126.781	1507984.659	1507180.89	1491350.603	1507616.957	1450584.675	1382950.106	1331963.132	1282008.861	1216663.585	1117551.641	1076243.568
64	1574.984166	1585.139828	1600.510716	1624.448583	1589.609197	1602.609835	1564.773885	1517.377737	1497.74674	1341.372939	1179.091858	1043.722127	926.4848675	796.5330036	662.6935596		64	219187.3195	215306.3344	218470.3963	220466.8064	213903.7337	212159.7359	204348.16	194288.5815	188689.5699	174592.5281	159542.5796	146953.3721	134658.1984	121820.1746	106933.1064		64	1346006.723	1383530.576	1425481.097	1475472.934	1478762.071	1520781.68	1519976.04	1503995.155	1520281.074	1462933.124	1394650.26	1343230.604	1292865.998	1226932.864	1127087.343
65	1739.564341	1732.754383	1746.279021	1764.844206	1792.868417	1760.697486	1772.239226	1731.005016	1678.031713	1658.747276	1486.382818	1314.442923	1166.385785	1027.852933	888.5219362		65	221102.8963	214922.3042	217258.9462	218326.8452	219727.5641	212937.8424	210915.5715	202884.258	192711.1713	186801.587	173102.3338	157937.877	145617.143	133539.8948	120897.8441		65	1336132.864	1356584.762	1394282.588	1436333.329	1486757.012	1490024.037	1532166.304	1531383.354	1515290.375	1531639.77	1473803.832	1404869.187	1353210.485	1302361.503	1235898.116
66	1884.160242	1849.727268	1839.326182	1851.212571	1872.072776	1898.03179	1866.031748	1877.815793	1835.003315	1778.478426	1756.415963	1571.098091	1383.649501	1227.424627	1078.004543		66	224792.4819	215632.465	215650.7534	216109.8546	216661.2076	217719.7777	210987.9536	209032.5828	201155.7208	191010.3073	185240.3243	171412.6458	156302.5934	144068.5368	132005.9807		66	1341854.48	1344142.874	1364637.735	1402418.018	1444628.736	1495159.448	1498248.558	1540595.287	1539730.753	1523442.551	1539738.476	1481504.049	1412265.367	1360610.995	1309474.017
67	2075.973222	1993.304143	1956.991174	1946.465136	1962.6323	1982.999036	2009.296525	1974.323565	1991.592981	1948.576625	1887.180292	1863.200924	1662.327021	1470.975481	1305.351527		67	226879.5554	217610.9902	214818.1865	212918.3098	212694.1026	212975.0926	213806.3189	206835.5053	204901.3427	197037.8325	187105.3192	181452.7719	167975.0604	153283.0618	141620.3836		67	1346770.537	1347559.369	1349758.115	1370212.561	1408237.125	1450493.387	1501397.585	1504376.988	1546986.358	1546162.505	1529765.05	1546118.71	1487664.296	1417925.843	1365973.839
68	2357.356007	2209.702594	2133.328953	2091.492916	2084.145554	2097.123049	2120.72656	2147.047757	2103.767707	2119.994315	2073.682664	2005.460878	1980.772106	1774.652439	1567.769769		68	233972.779	219227.0053	216331.6972	211622.8829	209216.069	208954.359	208889.2549	209672.9908	202797.4694	200816.908	193042.3702	183226.6602	177721.075	164627.0128	150277.5549		68	1383082.986	1349991.923	1350626.49	1352910.41	1373388.546	1411453.739	1453874.685	1504800.738	1507759.558	1550500.449	1549694.342	1533133.913	1549652.235	1491228.082	1421415.297
69	2845.913323	2531.378787	2373.333749	2280.941992	2239.961292	2232.827839	2253.102571	2276.979667	2314.886929	2268.218454	2284.873591	2238.330564	2168.284611	2142.978504	1919.983217		69	252642.2303	225218.6682	217169.3598	212365.1102	207252.9262	204818.8072	204327.0368	204254.1184	204806.591	197979.1719	196109.5798	188483.1153	178633.6643	173395.9744	160530.6184		69	1495309.62	1384535.982	1351313.419	1351901.839	1354213.264	1374770.931	1412792.081	1455264.841	1506251.318	1509276.089	1552061.244	1551303.194	1534674.896	1551133.758	1492845.667
70	2728.3364	3422.998731	3053.322762	2873.833459	2767.843324	2716.723281	2702.867037	2726.039966	2757.586331	2808.208943	2754.079631	2776.054181	2718.979531	2633.16866	2600.575504		70	192663.8294	241276.2706	221179.106	211699.0489	206479.4655	201317.5669	198914.5155	198307.0844	198226.0074	198729.0581	192230.1944	190463.5885	183074.3793	173665.4435	168542.5515		70	1144259.377	1494184.83	1383434.031	1350162.811	1350621.691	1352905.082	1373442.65	1411461.558	1453990.317	1504897.051	1508042.206	1551015.647	1550334.067	1533853.448	1550151.159
71	2757.778063	2612.309085	3279.715541	2923.822864	2745.645665	2638.796695	2591.179899	2580.053406	2595.05382	2622.333286	2658.23948	2610.939174	2634.939762	2583.055933	2505.236212		71	194762.3578	184184.2645	237210.4304	215754.4944	206089.1258	200898.1757	195668.3931	193186.938	192512.8348	192416.481	192732.2892	186443.9003	184841.2938	177738.5666	169064.0271		71	1163257.937	1140640.915	1489126.606	1378627.728	1345436.007	1345876.227	1348187.883	1368662.504	1406596.032	1449054.274	1499756.667	1502833.211	1545916.847	1545290.004	1528819.825
72	2941.720562	2818.971801	2667.246346	3345.244545	2982.896716	2803.19119	2697.719947	2650.184449	2642.964637	2664.177158	2695.758207	2737.371604	2688.30266	2711.085693	2654.905135		72	191818.6009	183842.4189	178798.3361	228561.9868	207398.7938	197998.0396	193063.248	188285.2375	186148.6593	185370.3719	185308.6841	185457.9342	179496.2332	178000.9028	171247.3459		72	1162092.149	1156280.159	1133722.344	1479797.287	1370085.949	1337124.073	1337477.184	1339856.618	1360213.785	1397935.961	1440267.901	1490947.679	1494227.775	1537048.194	1536597.437
73	3345.697829	3069.645328	2946.472441	2790.257378	3504.010179	3125.912779	2937.952383	2829.257667	2777.579168	2763.78801	2777.221027	2806.109841	2855.572755	2808.003591	2827.243668		73	195877.9529	180216.3626	177445.0569	171206.9827	218321.2253	198137.0807	188917.2145	184226.8403	179750.2471	177843.5221	176995.5047	176852.4311	177069.4034	171531.7794	170171.9056		73	1212349.068	1152229.975	1146554.74	1124172.394	1467173.47	1358555.372	1325928.414	1326187.031	1328651.074	1349010.716	1386444.66	1428535.913	1478781.116	1482166.552	1524792.305
74	3219.849925	3467.582147	3182.741605	3054.606293	2894.514183	3634.916766	3245.733345	3048.939799	2930.190724	2877.722337	2869.779539	2891.548082	2924.071016	2967.356782	2917.891605		74	169601.4054	182794.8859	172910.2221	169187.6988	162954.2532	207655.8754	188628.347	179867.7649	175488.3569	171030.5806	169263.9756	168331.0428	168338.0378	168857.3915	163646.549		74	1073018.393	1197885.84	1138550.847	1132971.539	1110945.499	1449692.917	1342250.912	1310024.642	1310216.873	1312665.075	1332970.69	1370076.273	1411881.925	1461722.401	1465290.044
75	3206.843029	3306.147503	3554.021751	3267.862435	3142.182734	2974.81945	3739.218371	3334.051747	3134.795515	3012.320642	2956.611836	2945.413808	2971.918501	3009.18992	3054.160914		75	152449.452	156946.2972	173819.2029	163276.8355	159508.9611	153797.2648	196086.3403	177989.1572	169822.0036	165765.3356	161520.697	159861.4352	159056.1683	159137.5139	159618.1577		75	991605.3937	1057361.859	1180517.653	1122208.405	1116842.376	1095217.035	1429283.964	1323099.231	1291405.799	1291576.401	1294068.931	1314277.924	1350972.118	1392417.812	1441760.811
76	3349.904596	3342.177803	3448.790274	3714.877948	3413.366053	3279.095333	3110.87332	3916.92623	3493.751825	3284.231298	3160.901224	3110.155244	3101.621273	3127.136201	3163.913212		76	141465.5848	140991.7735	148931.4395	164095.7465	153882.4899	150381.8133	145060.5176	185121.4757	168142.2902	160451.4196	156775.1404	152794.1645	151201.0416	150443.8016	150633.6183		76	945752.7396	973795.0648	1038469.592	1159642.259	1102558.356	1097271.665	1075994.198	1404214.216	1299963.434	1268826.863	1268967.482	1271567.633	1291499.5	1327828.976	1368881.394
77	3346.11622	3395.183058	3386.499722	3497.317997	3769.917657	3469.680577	3330.934027	3158.965143	3971.617133	3549.884668	3339.132679	3221.843131	3167.740834	3157.693145	3179.03742		77	129372.5315	127948.0081	129165.5153	135074.1318	148167.5072	138645.5894	135206.5739	130146.3839	165852.3089	150511.8195	143551.2345	140165.5175	136506.9243	134717.201	133802.8723		77	895227.2164	924598.5686	952255.1463	1015652.905	1134366.294	1078681.02	1073582.401	1052866.37	1374119.522	1271908.432	1241426.144	1241734.884	1244351.027	1264146.457	1299925.834
78	3386.042023	3378.294177	3436.944436	3423.399658	3532.251546	3816.530851	3506.502706	3369.635801	3192.055196	4022.747949	3596.020943	3386.560115	3267.404459	3210.190196	3200.791107		78	0	0	0	0	0	0	0	0	0	0	0	0	0	0	0		78	858536.8614	871404.0676	900152.3749	927240.1236	989179.771	1104996.152	1050905.225	1046154.962	1026071.492	1339362.302	1239675.834	1210016.455	1210488.466	1213278.053	1232837.276
79	3280.582445	3390.50305	3386.765133	3439.952183	3429.554127	3539.171202	3819.051937	3516.097049	3375.164113	3205.472189	4030.9984	3601.218743	3395.330417	3271.606181	3214.570386		79	0	0	0	0	0	0	0	0	0	0	0	0	0	0	0		79	790998.9484	831331.1706	843964.0906	872098.1222	898576.4506	958776.432	1071272.42	1019064.825	1014634.684	995390.0858	1299340.453	1202958.678	1174210.898	1174783.023	1177631.294
80	3609.726842	3599.268705	3721.693071	3717.42707	3780.735392	3772.739409	3901.154697	4221.758431	3893.240918	3744.006092	3558.063281	4480.134188	4001.950167	3767.508443	3640.936973		80	0	0	0	0	0	0	0	0	0	0	0	0	0	0	0		80	753081.0893	762362.1386	801402.9933	813792.7334	841114.6392	866959.7207	925265.9038	1034129.411	983848.0943	979613.1175	961092.4444	1254608.027	1161642.996	1134047.79	1134783.366
81	3263.194188	3242.994405	3227.014869	3341.777812	3344.523544	3401.396909	3400.999557	3518.808693	3803.474519	3503.468402	3367.080022	3189.062109	4014.482109	3588.008654	3380.467328		81	0	0	0	0	0	0	0	0	0	0	0	0	0	0	0		81	716265.415	720822.6957	729953.9693	767603.4624	779709.9322	806135.349	831175.7602	887359.302	991939.1035	943962.5102	939988.5215	922451.4692	1204214.863	1115114.776	1088630.54
82	2901.320758	3075.684087	3060.310599	3048.364431	3155.398336	3154.631422	3207.079166	3204.03872	3318.257389	3587.70818	3308.333347	3184.313694	3023.334841	3811.772858	3409.652907		82	0	0	0	0	0	0	0	0	0	0	0	0	0	0	0		82	631702.068	680855.5055	685365.1872	694271.5064	730349.5538	742118.9653	767560.248	791728.7273	845559.3961	945441.378	899991.3527	896406.4806	879916.4918	1148938.005	1064154.247
83	2756.520789	2711.826001	2870.295289	2849.847707	2842.423255	2950.233624	2953.115072	3008.788145	3008.773029	3113.718968	3374.561661	3114.853331	2999.891374	2851.845863	3596.7751		83	0	0	0	0	0	0	0	0	0	0	0	0	0	0	0		83	597930.9409	596561.6386	643259.4732	647753.5829	656452.0903	690714.7276	702219.0118	726633.8337	749813.3063	801018.6965	895803.2141	853015.4262	849808.0749	834435.1841	1089790.312
84	233.0550291	230.7908746	228.3057946	241.9301999	240.9846188	240.3635211	249.2441727	250.2605455	255.731539	255.1136237	264.7977639	286.5474699	263.9858083	253.8075361	241.045919		84	0	0	0	0	0	0	0	0	0	0	0	0	0	0	0		84	557526.5959	559161.1682	558360.3396	602390.7546	606840.3327	615228.9098	647722.0634	658744.1569	681922.1478	703965.6838	752328.4878	841575.5785	801720.6083	798789.9497	784640.9655
noscreen_neversmoker_lcdeaths																	screens_neversmoker																	population_neversmoker
Age	2016	2017	2018	2019	2020	2021	2022	2023	2024	2025	2026	2027	2028	2029	2030		Age	2016	2017	2018	2019	2020	2021	2022	2023	2024	2025	2026	2027	2028	2029	2030		Age	2016	2017	2018	2019	2020	2021	2022	2023	2024	2025	2026	2027	2028	2029	2030
30	14.53872843	14.99011235	15.949872	16.63986798	17.5319789	18.0302566	18.60835815	18.49562453	18.37039778	18.3214386	18.1924253	18.35023265	18.45438035	18.59978603	19.0801922		30	0	0	0	0	0	0	0	0	0	0	0	0	0	0	0		30	2872488.747	2936425.281	3065984.926	3219165.083	3431828.199	3519161.375	3538286.293	3523634.944	3539326.38	3515781.861	3480761.879	3485362.703	3500945.781	3520329.595	3591310.765
31	16.94892076	17.09776402	17.2245811	18.01607519	18.65626136	19.75994467	20.09493221	20.05232154	19.98868518	20.03521145	19.8543309	19.5938734	19.52297861	19.58068547	19.73747113		31	0	0	0	0	0	0	0	0	0	0	0	0	0	0	0		31	2831482.516	2878169.284	2942778.17	3072881.154	3226574.454	3439550.485	3527589.377	3547630.727	3534007.529	3550556.259	3527787.372	3493505.327	3498724.297	3514866.167	3534796.316
32	19.71292684	20.80051742	20.93754842	21.12648821	22.00418815	23.3497597	25.03843552	25.47043209	25.55997855	25.21915031	25.41320152	25.29440906	25.02419891	25.07122296	25.14495731		32	0	0	0	0	0	0	0	0	0	0	0	0	0	0	0		32	2687287.796	2836258.229	2883559.036	2948824.73	3079350.038	3233376.089	3446583.024	3535221.976	3556109.442	3543401.515	3560739.155	3538670.129	3505076.163	3510859.02	3527514.447
33	19.22769759	19.10780209	20.05828133	20.53120934	20.8378913	21.94541494	22.93319391	24.4760063	25.09563294	25.31926007	25.17093974	25.19307925	25.13361315	24.99042407	25.0949924		33	0	0	0	0	0	0	0	0	0	0	0	0	0	0	0		33	2678529.849	2691715.571	2840878.47	2888794.049	2954605.031	3085517.081	3239907.25	3453404.245	3542599.771	3564165.486	3552239.817	3570293.01	3548858.632	3515823.004	3522108.847
34	22.23782695	22.84553933	22.84518901	23.87077808	24.28300813	24.87258262	25.90269885	27.48245413	29.29721555	30.01614908	30.19157834	29.77829579	30.13482224	29.90865408	29.81962213		34	0	0	0	0	0	0	0	0	0	0	0	0	0	0	0		34	2584605.703	2682433.468	2696069.836	2845489.967	2893882.592	2960183.259	3091417.308	3246148.896	3459832.621	3549515.031	3571693.807	3560451.938	3579149.458	3558288.581	3525807.694
35	24.39227035	24.71483779	25.33392991	25.36178272	27.03438164	27.76709439	28.42227884	29.87670037	31.63036291	33.57923494	34.53586998	34.79224328	34.60214446	34.57681323	34.36398724		35	0	0	0	0	0	0	0	0	0	0	0	0	0	0	0		35	2561462.643	2587818.157	2686161.314	2700189.928	2849800.192	2898674.1	2965431.087	3097046.754	3252081.88	3465928.808	3556064.158	3578825.477	3568164.111	3587388.206	3567082.261
36	25.29679343	24.79835858	24.96360209	25.74917075	25.77563652	27.06501044	27.523775	28.18233865	29.11618415	30.79196685	32.64335962	33.21017236	33.27606212	33.17978246	33.28234396		36	0	0	0	0	0	0	0	0	0	0	0	0	0	0	0		36	2615655.629	2564094.218	2590538.814	2689223.572	2703710.708	2853478.781	2902769.182	2969941.167	3101874.196	3257196.478	3471222.093	3561761.164	3585107.48	3575101.722	3594898.432
37	24.73367783	26.26336557	25.80382894	26.09479777	27.00162374	27.2954778	29.0391108	29.61335536	30.1146895	31.32673412	33.01412129	35.140665	35.67239606	35.55365517	35.61614959		37	0	0	0	0	0	0	0	0	0	0	0	0	0	0	0		37	2460475.493	2618197.015	2566898.01	2593401.408	2692425.714	2707272.735	2857203.042	2906934.686	2974471.834	3106667.593	3262265.175	3476426.051	3567311.459	3591179.543	3581635.818
38	26.65763219	27.24406883	29.05291467	28.38592548	28.71324762	29.52746219	29.74121488	31.41204316	31.93136344	32.6095856	34.34838309	36.11299229	38.63838978	39.64991369	39.75827596		38	0	0	0	0	0	0	0	0	0	0	0	0	0	0	0		38	2416382.321	2462541.285	2620164.101	2569119.639	2595691.432	2695093.548	2710261.991	2860344.909	2910486.19	2978403.87	3110854.796	3266643.632	3480901.607	3572125.433	3596407.378
39	30.00387069	30.28151507	30.79095833	32.65555439	32.10835002	32.37436024	33.08458026	33.26387541	35.04944842	35.6666788	36.40620932	37.58796691	39.09937614	42.07593593	42.72625048		39	0	0	0	0	0	0	0	0	0	0	0	0	0	0	0		39	2396711.28	2417950.891	2464194.564	2621671.274	2570835.523	2597543.023	2697160.745	2712698.65	2862847.395	2913300.282	2981548.822	3114235.455	3270219.457	3484616.328	3576200.561
40	32.86653204	33.86208457	33.98314458	34.67972145	36.86151466	36.08309786	36.51755827	37.91925346	38.3816146	40.46589537	40.96530998	41.436428	43.73095655	45.23211164	48.0474417		40	0	0	0	0	0	0	0	0	0	0	0	0	0	0	0		40	2329532.061	2397745.996	2419101.915	2465393.989	2622685.172	2572043.416	2598786.28	2698718.707	2714518.03	2864689.231	2915398.836	2983902.976	3116779.369	3272895.033	3487317.122
41	30.9339789	30.09931565	31.10780638	31.45351257	32.09373478	34.15474752	33.47618846	33.81782334	34.99054342	35.37717832	37.18130558	37.57155159	38.04300954	39.96947896	42.32816602		41	0	0	0	0	0	0	0	0	0	0	0	0	0	0	0		41	2403937.813	2330433.015	2398679.663	2420083.428	2466407.073	2623527.284	2573106.117	2599882.067	2700003.92	2716047.874	2866249.012	2917173.687	2985896.986	3118915.304	3275163.532
42	35.1389332	36.13641147	35.05874102	36.12380611	36.47439784	37.17341807	39.90219895	39.14087146	39.61723495	40.6978344	40.91474663	43.37207521	43.97837793	44.85928173	47.18946332		42	0	0	0	0	0	0	0	0	0	0	0	0	0	0	0		42	2331520.7	2403860.177	2330636.851	2398855.997	2420321.147	2466668.952	2623614.546	2573409.71	2600258.19	2700499.816	2716763.962	2866974.506	2918118.257	2987032.228	3120158.793
43	37.67255702	37.06075354	38.2683698	37.03610582	38.1130458	38.2811077	39.07202136	41.53051441	40.85895022	41.13631977	42.50453597	42.59704738	45.00437249	45.3788014	46.56149785		43	0	0	0	0	0	0	0	0	0	0	0	0	0	0	0		43	2367835.943	2330811.152	2403170.565	2330235.478	2398439.294	2419984.878	2466351.235	2623087.292	2573079.686	2599995.027	2700338.219	2716786.738	2866944.933	2918284.754	2987358.07
44	41.61008266	39.82355506	39.22811385	40.19843918	38.91459223	39.94922879	40.08501515	40.96703712	43.48726189	42.84809158	43.54119303	44.86294528	45.64971664	48.32354335	48.74233134		44	0	0	0	0	0	0	0	0	0	0	0	0	0	0	0		44	2471917.428	2366314.197	2329497.142	2401827.433	2329124.096	2397237.246	2418826.575	2465159.258	2621679.747	2571871.522	2598827.146	2699228.726	2715793.427	2865916.035	2917381.076
45	46.64076788	44.11605471	42.37879336	41.34967547	42.48381162	41.28776611	42.44820356	42.76378324	43.65159994	46.17209436	45.44498231	46.00489243	47.5608643	47.93117616	50.11026382		45	0	0	0	0	0	0	0	0	0	0	0	0	0	0	0		45	2608651.485	2469275.433	2364010.414	2327438.752	2399713.652	2327291.394	2395367.925	2417015.809	2463341.106	2619647.782	2570039.136	2597047.832	2697539.681	2714264.053	2864320.186
46	48.76043377	48.34927526	45.63135915	43.73137768	43.07696862	44.31892631	42.82483633	44.08396543	44.47351006	45.40049109	48.20725722	47.39139175	47.70012027	49.04048401	49.34387245		46	0	0	0	0	0	0	0	0	0	0	0	0	0	0	0		46	2633500.243	2605450.954	2466499.018	2361607.202	2325244.205	2397504.397	2325334.584	2393375.963	2415136.163	2461486.778	2617558.523	2568194.52	2595253.051	2695724.793	2712621.058
47	59.30253609	54.52722266	54.04645202	50.96576653	48.79000258	48.05748313	49.40712822	47.91886506	49.38979541	50.04750183	50.88658707	53.9977648	53.04096447	53.42748231	55.64003262		47	0	0	0	0	0	0	0	0	0	0	0	0	0	0	0		47	2486574.962	2629211.913	2601432.331	2462954.655	2358451.867	2322344.095	2394551.268	2322655.605	2390668.593	2412505.683	2458855.179	2614702.73	2565540.308	2592612.833	2693022.873
48	63.27648591	57.37694769	53.33243775	52.64708981	49.90740253	48.03053982	47.41334997	48.74035501	47.32312532	48.6733007	49.11686033	50.25086867	53.37187812	52.53831719	53.25440654		48	0	0	0	0	0	0	0	0	0	0	0	0	0	0	0		48	2419388.419	2481999.69	2624378.812	2596818.882	2458836.194	2354705.993	2318852.43	2390981.799	2319412.99	2387371.13	2409302.687	2455641.57	2611251.715	2562331.506	2589424.025
49	77.64919832	70.33866046	63.60856087	58.36507569	57.74097339	54.56869242	52.25080151	51.61113066	53.21268644	51.62710219	53.31904663	53.80938753	55.04347716	58.69010496	57.51313737		49	0	0	0	0	0	0	0	0	0	0	0	0	0	0	0		49	2399121.268	2414100.581	2476670.089	2618768.314	2591416.148	2453963.792	2350196.961	2314534.142	2386591.983	2315297.248	2383173.676	2405152.661	2451452.143	2606709.956	2558068.352
50	103.3164567	93.29133976	83.6004252	77.32064943	71.33495078	70.77497607	67.20506517	64.29912432	63.17654721	65.04166048	63.12437827	65.02726958	65.49599697	66.7771729	71.08296222		50	0	0	0	0	0	0	0	0	0	0	0	0	0	0	0		50	2411008.633	2393153.541	2408225.234	2470754.127	2612506.098	2585377.504	2448479.674	2345128.213	2309691.275	2381659.402	2310690.685	2378472.438	2400477.931	2446734.261	2601647.012
51	119.1224219	103.3735536	92.8668154	84.1200954	76.14180264	69.86479998	69.36940288	65.77664743	62.87969837	61.83625103	63.76782896	61.98483603	64.00236585	64.51710753	65.93727825		51	0	0	0	0	0	0	0	0	0	0	0	0	0	0	0		51	2507459.446	2404548.241	2386904.432	2402077.667	2464548.074	2605985.44	2579134.018	2442793.635	2339884.912	2304680.741	2376549.859	2305928.167	2373595.595	2395654.485	2441884.731
52	131.6664827	120.4743435	105.931121	96.05101758	87.49904716	79.52313443	74.30853981	73.55151246	69.89007234	66.92527533	65.76658055	67.71224978	65.6750945	67.91310959	68.46650007		52	0	0	0	0	0	0	0	0	0	0	0	0	0	0	0		52	2490624.64	2499971.38	2397549.162	2380124.216	2395365.164	2457806.625	2598868.585	2572310.472	2436577.68	2334148.986	2299187.113	2370957.691	2300653.772	2368218.934	2390301.924
53	139.7779865	132.0108594	121.843737	106.7969385	95.58650739	85.97049568	78.33208682	72.60153396	71.97028191	68.29564941	65.65193406	64.81732235	66.9398169	64.87623965	66.83126677		53	0	0	0	0	0	0	0	0	0	0	0	0	0	0	0		53	2414275.441	2482555.754	2492080.862	2390149.738	2372878.646	2388221.22	2450593.308	2591333.017	2565053.718	2429930.471	2327973.783	2293262.172	2364922.433	2294961.193	2362448.504
54	156.9068606	151.5068958	143.044339	134.2370152	116.3378271	104.026266	93.68776844	84.59172277	77.94052217	77.54099252	73.72385914	70.90905611	69.83791784	71.84924792	69.70606202		54	0	0	0	0	0	0	0	0	0	0	0	0	0	0	0		54	2333316.832	2406006.974	2474070.634	2483650.592	2382229.508	2365097.234	2380465.913	2442727.88	2583072.889	2557055.252	2422615.995	2321136.708	2286662.503	2358214.075	2288614.706
55	175.2223507	167.2457667	159.4415042	151.2948419	138.4226805	121.3439522	107.9163412	97.2436971	90.99027868	82.31167478	81.79047008	77.69224725	74.5590683	73.33933741	75.67583722		55	0	0	0	0	0	0	0	0	0	0	0	0	0	0	0		55	2288627.802	2324127.455	2396588.801	2464492.163	2474155.921	2373267.227	2356365.248	2371819.878	2433989.308	2573899.959	2548188.371	2414386.151	2313460.619	2279272.544	2350679.509
56	192.9068069	183.5921704	175.7597955	169.3388623	159.2660035	147.7299124	129.6089211	116.0444293	106.9680376	97.36498949	89.80407411	89.1522428	84.75921222	81.27608485	79.85322582		56	0	0	0	0	0	0	0	0	0	0	0	0	0	0	0		56	2244125.086	2279453.989	2314892.35	2387178.938	2454830.579	2464521.795	2364203.268	2347494.502	2362948.998	2425007.511	2564466.994	2539052.85	2405971.917	2305582.325	2271658.421
57	183.9470362	190.9232378	182.611213	173.6507903	168.1155793	159.0833261	149.8958764	131.5785613	118.2949705	107.3011703	98.07987071	91.94372025	90.88649044	85.92715474	82.4043075		57	0	0	0	0	0	0	0	0	0	0	0	0	0	0	0		57	2121905.486	2233643.765	2268874.581	2304193.753	2376185.932	2443615.739	2453382.857	2353694.667	2337277.287	2352809.326	2414730.574	2553608.035	2528460.413	2396180.986	2296388.662
58	202.0271318	201.7621661	209.6052419	201.2561056	192.3515855	186.2192124	176.7507085	163.0201959	144.1919634	129.8570949	116.9260567	106.5408834	98.08316203	97.28845148	92.51306829		58	0	0	0	0	0	0	0	0	0	0	0	0	0	0	0		58	2076983.051	2111663.397	2222891.418	2257981.198	2293138.75	2364896.972	2432166.022	2441936.004	2342967.347	2326807.019	2342403.53	2404233.626	2542557.137	2517761.419	2386253.858
59	208.0863972	209.2126136	209.8377747	217.6065874	207.0947481	197.2545024	189.5519754	181.1519612	168.4514035	148.5806144	134.457508	121.5447413	111.2423783	102.0708111	102.1756627		59	0	0	0	0	0	0	0	0	0	0	0	0	0	0	0		59	2033483.985	2066649.893	2101167.447	2211791.574	2246733.287	2281739.5	2353183.635	2420186.913	2429980.837	2331713.867	2315857.815	2331517.669	2393224.332	2530956.55	2506515.426
60	236.9176216	242.770308	243.5059262	245.7301687	256.8216057	243.2991859	231.0357969	223.1952451	212.7764495	195.0531511	171.820876	153.9759984	140.1758268	127.748345	118.3108372		60	0	0	0	0	0	0	0	0	0	0	0	0	0	0	0		60	1948695.229	2022198.123	2055171.378	2089602.021	2199709.952	2234553.318	2269444.643	2340565.52	2407344.799	2417151.951	2319547.871	2303947.495	2319674.188	2381189.589	2518333.281
61	231.7735158	231.6824538	237.147798	238.215378	239.9561364	249.1273071	237.8490839	225.5332996	217.3190606	207.7643816	191.1621062	168.262081	153.2457685	137.5723971	126.1186722		61	0	0	0	0	0	0	0	0	0	0	0	0	0	0	0		61	1923341.496	1937585.569	2010723.911	2043553.518	2077851.57	2187360.218	2222082.865	2256894.975	2327669.094	2394166.064	2403881.226	2306920.931	2291611.702	2307411.06	2368799.206
62	230.4077975	237.5619794	235.8328377	241.6519075	244.2782536	244.3550519	254.6847807	245.978493	234.2496078	225.2582895	216.0551348	200.7286155	179.6720282	162.898789	147.436137		62	0	0	0	0	0	0	0	0	0	0	0	0	0	0	0		62	1838077.308	1910911.724	1925052.609	1997773.612	2030515.334	2064654.536	2173525.912	2208160.766	2242794.388	2313329.74	2379544.121	2389240.105	2293046.609	2278077.832	2293999.926
63	242.6004414	249.9698318	257.7444429	256.7823385	262.6395495	265.2536987	265.7502402	276.3144776	262.4525304	247.606737	238.0361883	228.5884086	211.2290353	185.518516	167.3253132		63	0	0	0	0	0	0	0	0	0	0	0	0	0	0	0		63	1759785.373	1825470.497	1897758.838	1911872.884	1984160.345	2016811.264	2050840.945	2159087.943	2193621.883	2228025.504	2298208.116	2364144.223	2373772.383	2278350.991	2263695.58
64	239.174766	246.6035075	252.7305509	260.5839772	258.8294936	264.5118573	264.389667	265.1950346	274.7624888	262.0412174	249.2676744	240.201256	228.9176031	212.3977827	187.4110628		64	0	0	0	0	0	0	0	0	0	0	0	0	0	0	0		64	1678577.352	1747072.206	1812215.72	1883994.896	1898140.238	1970087.951	2002564.424	2036489.119	2144051.654	2178341.482	2212453.732	2282068.189	2347508.301	2357122.161	2262518.107
65	247.0449126	252.4114287	258.8294557	265.16357	272.3329487	271.0457599	278.7793095	281.1356931	282.154113	293.5377502	281.2325183	268.9880243	260.09787	247.7384597	230.4534077		65	0	0	0	0	0	0	0	0	0	0	0	0	0	0	0		65	1605923.868	1664673.06	1732520.096	1797242.417	1868402.326	1882574.946	1954065.923	1986441.268	2020200.366	2126930.862	2161029.183	2194997.46	2264104.146	2329058.689	2338632.217
66	251.525572	257.1606577	262.7994077	270.8304565	278.415692	285.9274964	285.2056338	292.6331512	295.2321115	295.118016	307.0911615	294.1831596	281.598289	272.198699	259.1980306		66	0	0	0	0	0	0	0	0	0	0	0	0	0	0	0		66	1538023.65	1591571.384	1649789.599	1717088.114	1781311.838	1851994.149	1866218.093	1937195.152	1969429.73	2003067.46	2109057.353	2143011.514	2176710.501	2245316.396	2309776.327
67	252.2098373	257.6116585	263.6901489	269.9262384	280.5749364	288.7668481	297.9036742	297.5354617	305.9916839	307.8618462	308.579347	322.6117263	307.8481548	294.5752656	281.992957		67	0	0	0	0	0	0	0	0	0	0	0	0	0	0	0		67	1454479.048	1523329.947	1576278.311	1633940.145	1700662.402	1764291.649	1834408.452	1848657.016	1919017.926	1950981.487	1984579.314	2089661.844	2123417.212	2156916.597	2224880.345
68	273.969113	276.3648194	282.7006307	289.187435	297.1235711	306.1730038	314.3164826	321.1262011	321.9752653	331.0748605	333.4612908	335.9989918	347.856408	332.1098291	314.1420735		68	0	0	0	0	0	0	0	0	0	0	0	0	0	0	0		68	1392873.275	1439636.765	1507510.809	1559960.343	1617148.671	1683340.042	1746324.683	1815826.371	1830049.619	1899769.429	1931517.159	1964832.314	2068901.373	2102340.633	2135440.412
69	296.0293457	284.6158376	287.9883678	296.3100316	304.1544253	312.4166923	323.319569	332.4589901	342.5625765	340.1979957	349.0600661	351.8109859	354.3880985	368.6962051	353.2697669		69	0	0	0	0	0	0	0	0	0	0	0	0	0	0	0		69	1400010.895	1376656.945	1422743.271	1489718.672	1541654.351	1598283.173	1663796.874	1726189.741	1794999.003	1809198.07	1878249.267	1909830.453	1942875.266	2045862.417	2078832.285
70	258.8644096	353.0078277	339.8850026	343.0262567	351.4848006	360.2043884	370.3832922	380.8011922	389.9304894	399.6973815	398.2203808	408.687343	409.408911	412.0638978	429.3517464		70	0	0	0	0	0	0	0	0	0	0	0	0	0	0	0		70	996938.5282	1382548.66	1359278.325	1404686.53	1470795.182	1522158.45	1578266.61	1643155.84	1704895.032	1772937.551	1787217.299	1855456.472	1886806.429	1919507.397	2021436.783
71	243.4909686	246.0687034	334.0552154	319.2332874	323.5301098	330.8435438	338.0064473	347.0152528	358.2094465	367.9395025	378.4937588	377.6105923	388.1460259	391.8074598	393.9156492		71	0	0	0	0	0	0	0	0	0	0	0	0	0	0	0		71	952573.5636	983234.9038	1363235.15	1340215.19	1385008.288	1450225.247	1500950.154	1556495.393	1620502.595	1681526.939	1748717.979	1763076.212	1830447.451	1861584.117	1893953.165
72	243.4942921	247.9268442	251.5609001	339.9442009	329.0640267	333.1957908	340.5125587	349.2147484	358.0237294	369.1932524	378.4485747	388.890976	387.1618954	397.68073	399.5887581		72	0	0	0	0	0	0	0	0	0	0	0	0	0	0	0		72	905174.6809	938558.1281	968606.7463	1342805.078	1320117.796	1364167.079	1428419.384	1478517.417	1533412.94	1596603.95	1656774.661	1722988.286	1737228.874	1803860.193	1834706.182
73	266.3690005	256.3270022	259.1393771	261.4016009	353.2624194	340.5887148	343.5227099	351.0304593	361.8973002	370.7243737	381.8236769	391.6701287	403.2877273	401.0883177	411.5025916		73	0	0	0	0	0	0	0	0	0	0	0	0	0	0	0		73	906964.7185	890079.8209	922753.0809	952387.5569	1320212.236	1297816.49	1341118.944	1404375.907	1453749.884	1507780.537	1570084.005	1629435.048	1694704.725	1708811.874	1774464.73
74	242.3404449	271.8585999	261.7638573	266.3701235	270.0963771	366.5440917	352.3647989	356.5109354	366.5808252	376.9539254	388.055041	400.1467679	410.6159271	420.8693222	419.4521431		74	0	0	0	0	0	0	0	0	0	0	0	0	0	0	0		74	777794.1331	890249.2325	873594.3778	905632.7932	934727.0402	1295746.231	1273855.2	1316364.956	1378469.427	1426923.492	1480073.399	1541377.169	1599776.856	1664000.819	1677965.893
75	236.9387371	251.5901829	283.5433769	273.1469627	277.0744045	279.9145266	381.6291693	367.7022139	372.3208762	379.1408571	389.7067548	399.7002192	413.2403933	424.2045098	437.0518236		75	0	0	0	0	0	0	0	0	0	0	0	0	0	0	0		75	702979.9952	762033.259	871983.7151	855610.3637	886997.0116	915553.7752	1269159.167	1247815.541	1289497.662	1350383.3	1398070.059	1450266.486	1510509.12	1567876.762	1630862.413
76	235.3952715	241.9317296	257.6868243	289.5458998	278.9488286	283.1683628	286.0803958	389.1939257	376.8992495	382.3363499	391.9458861	401.9373519	414.4940824	428.1201189	441.6034974		76	0	0	0	0	0	0	0	0	0	0	0	0	0	0	0		76	657757.4622	686974.7469	744564.274	851902.8017	835892.8034	866609.9774	894582.223	1240001.09	1219183.407	1259899.674	1319472.231	1366199.589	1417370.244	1476390.097	1532536.016
77	241.0683741	251.8466172	259.0169304	276.0504225	309.804502	296.8632714	302.6211036	306.2804256	414.1163218	399.9384155	404.0526402	414.0756093	423.8945763	435.7265868	450.105376		77	0	0	0	0	0	0	0	0	0	0	0	0	0	0	0		77	612763.5287	641222.9458	669571.7557	725705.112	830312.0575	814740.9129	844800.0236	872202.6474	1209031.146	1188914.662	1228629.946	1286664.765	1332376.557	1382370.949	1440068.181
78	242.1648416	247.1918202	258.4285508	265.3026842	281.8621644	316.7160139	306.4959442	313.0309141	316.6191992	429.588586	413.8417716	417.9703103	427.3157965	438.7713114	449.6715882		78	0	0	0	0	0	0	0	0	0	0	0	0	0	0	0		78	582197.1533	595422.9343	623041.1582	650631.0239	705168.1629	806908.3875	791867.066	821083.4343	847827.3359	1175047.405	1155704.272	1194370.482	1250731.103	1295265.319	1344020.485
79	234.0920794	246.6273409	251.7153705	261.8787682	268.1800788	286.0726879	321.89302	309.3962517	313.6597803	317.7143345	431.4842588	416.2868847	421.2308621	430.5714991	441.368009		79	0	0	0	0	0	0	0	0	0	0	0	0	0	0	0		79	532973.4817	564149.9498	576863.8233	603567.9718	630343.8965	683270.3733	781920.3974	767430.8309	795710.4577	821736.9655	1138883.592	1119900.724	1157544.516	1212227.971	1255533.929
80	265.2007774	268.6838012	283.7382483	289.4898796	301.5234638	309.799771	330.2454729	371.4568673	357.8815939	363.893857	367.921991	500.4361928	482.5431235	490.0819372	500.8661449		80	0	0	0	0	0	0	0	0	0	0	0	0	0	0	0		80	505416.8482	514276.0713	544413.5693	556615.2379	582521.2855	608336.972	659460.7443	754748.0442	740912.9394	768340.3662	793544.3502	1099739.809	1081507.919	1117824.602	1170586.46
81	250.4691572	251.7644954	254.9208339	268.9392083	274.7892284	286.8337483	295.2893272	314.2128105	353.6290901	341.9865788	347.6027758	352.6131969	478.390126	462.1681071	466.3965594		81	0	0	0	0	0	0	0	0	0	0	0	0	0	0	0		81	482226.5705	485757.3625	494265.0088	523250.7509	534975.0964	559912.599	584820.8483	633999.9248	725727.8367	712433.6098	738812.5012	763010.7551	1057520.519	1039924.882	1074852.973
82	228.6970563	241.8610519	242.4105918	246.1626533	259.9829516	265.5161033	276.754939	284.3134617	303.1625516	342.3937202	329.2817009	335.5745911	341.2888794	460.1332915	442.4318391		82	0	0	0	0	0	0	0	0	0	0	0	0	0	0	0		82	436357.2492	461693.6068	465088.7195	473278.7753	501065.7426	512253.2696	536177.7363	560060.6306	607137.4331	695122.6419	682379.0803	707600.7807	730740.2955	1012695.059	995648.4042
83	235.0685851	228.3589861	241.6669012	242.8500383	246.2418603	260.3697947	265.127576	275.8511141	282.9119191	302.5805853	340.9362954	329.2316955	335.2074574	339.6752223	458.7054651		83	0	0	0	0	0	0	0	0	0	0	0	0	0	0	0		83	424038.4937	414601.0891	438804.2647	442086.1021	449904.2623	476382.4344	487005.2557	509795.6911	532605.3437	577461.3814	661333.0503	649269.2571	673317.7321	695372.5629	963661.8764
84	18.8667998	18.85457708	18.39287903	19.50390415	19.78769531	19.96682422	21.41475927	21.97361212	22.97910624	23.68378755	25.34808601	28.62522759	27.64342389	28.23601641	28.17703055		84	0	0	0	0	0	0	0	0	0	0	0	0	0	0	0		84	405396.7053	400897.2289	391973.3295	414937.4661	418116.5828	425545.0766	450547.3044	460688.3709	482359.9744	504105.7636	546676.9631	626216.4636	614834.6537	637678.6454	658543.8468
screen_currentsmoker_lcdeaths
Age	2016	2017	2018	2019	2020	2021	2022	2023	2024	2025	2026	2027	2028	2029	2030
30	22.87916673	21.97122258	21.58192665	21.11906683	20.72178495	19.73309223	18.3853044	17.75363713	17.03383418	16.0756235	15.7501004	15.28497915	15.2694305	15.4032294	15.7677682
31	32.05336112	30.2325362	29.01319073	28.33738838	27.72172368	27.55115251	26.73435708	25.07340764	23.44827754	22.21472416	21.25545698	20.74281984	20.43793206	20.27298641	20.25614628
32	32.86039979	33.04694954	31.28167527	29.50345774	28.33572644	27.95092009	28.08975911	26.89657168	25.49056353	23.97446287	22.67191754	21.9993587	21.47567244	21.50941367	21.34950952
33	36.91987534	34.83011884	34.46845053	32.739548	30.67685374	30.19226539	29.67170207	29.81007487	28.68252775	27.23473331	24.95027432	23.90093723	23.39055236	22.39997189	22.16105001
34	48.50027279	46.41165469	44.15889809	44.2955851	42.43259023	41.1076622	40.11156759	38.94286028	38.22658497	37.03852091	34.30194529	32.25993217	31.32111504	30.32481723	29.46623714
35	53.52159612	54.25134912	51.13671425	49.26487888	49.63240744	47.18896061	45.14283514	44.46902904	43.41371181	43.42411101	41.84316901	39.10306822	36.67987663	35.70877074	34.77806051
36	60.15729102	58.89629506	59.92020034	57.31364247	55.05281159	54.78459033	52.32686672	50.05727277	48.29099222	46.55837186	46.94823386	45.32522012	43.22574264	40.55076654	39.49726315
37	56.4206116	60.37428445	59.61654284	60.21057669	56.92905154	54.93458937	54.75066512	52.44660279	50.4553776	48.51554331	47.43861474	47.61471839	46.31404858	44.37289226	42.33912659
38	60.83536226	62.23800247	66.08464437	64.69565302	65.36227941	62.70280726	59.82969568	59.58747985	57.37876823	54.64746318	53.18730361	52.65452803	53.31483476	50.9759034	48.49831312
39	67.74068998	68.98323394	70.15512119	74.54082794	72.68133054	74.01834571	70.34169916	67.17694145	67.02885227	64.01431077	61.34965192	59.40778579	57.980502	56.37890788	53.88097427
40	70.6683049	72.65513516	73.24219773	74.29821728	79.8316878	78.83162242	80.3098875	75.97357195	73.23633723	72.72348342	69.86037072	67.22263908	65.80634162	64.47951976	64.34576755
41	84.47136517	81.63343726	83.66487643	84.4297865	87.09021897	92.63599163	91.55636643	92.48926836	88.8577225	85.21231906	84.71705564	81.08706751	77.55805884	75.35879181	73.95900511
42	83.80274495	86.22724053	83.10651136	85.69020645	86.78184576	88.08347938	93.51943954	91.55926411	92.60327112	89.24543681	85.5926301	84.86171528	81.49352586	78.58119393	75.47622194
43	97.97475011	96.03857805	98.55369307	95.23051309	97.99254072	99.13285293	101.3896826	108.3758126	106.2448688	107.7767764	102.2298436	98.00033904	98.21891122	94.53794746	91.18600082
44	109.2748433	103.5448463	101.1811602	103.6589505	100.3420232	103.2140657	104.0537968	106.2607975	113.8944812	112.1294354	114.7995172	109.4418391	105.0134286	105.4161334	101.582889
45	125.9018114	118.5740602	113.1004303	110.4022195	113.6343232	110.8245672	113.7703843	114.994024	116.8684009	124.2632686	122.3894226	124.2603419	118.9349834	113.5913873	113.5487388
46	147.3593582	143.462777	133.5047111	126.4007084	122.8002268	125.2539696	121.0383612	124.714957	125.6024662	127.6594189	135.9783245	132.9971519	135.2923205	129.3777791	123.1374026
47	172.6137293	153.8960175	150.5790926	140.7103807	133.8555601	130.9831903	134.5051216	129.736934	133.3338286	134.4746615	137.8309214	146.8161772	145.0614875	147.5254466	141.3064216
48	214.3633447	187.4875254	168.3589657	161.8029452	151.6369024	143.4163081	140.4593445	144.5460077	139.6894466	143.4433493	144.7144356	148.1956964	158.5496476	156.3876772	158.7351184
49	260.8982528	225.2882593	197.6933525	177.4499141	173.2792864	161.8125732	153.3648911	150.4032268	154.3394591	148.8679143	152.9102443	154.2355215	157.8716394	168.0153486	165.3853156
50	369.2209362	313.8920001	271.7214082	239.6292642	213.0339945	207.8234171	194.0989699	183.8253619	179.2554671	183.0281754	177.4927589	183.4116495	185.0875777	189.4591205	201.2864673
51	457.7321973	377.6797166	322.5109642	282.4098636	248.2593228	223.0558741	217.753662	202.8082886	192.719019	188.7166491	193.4684196	187.7927835	193.21677	195.7889626	199.4478625
52	554.5479092	473.7830928	392.7569507	337.4479285	294.7183018	260.6168762	233.9525859	226.4167861	212.314323	200.5674205	196.4485133	201.7531595	195.4991951	201.7289958	203.5696165
53	667.2471102	583.7192817	501.5691323	414.5350087	358.1124497	309.7480425	271.316404	243.0007479	235.2377951	219.5101285	207.957999	203.0471453	208.3569172	202.172347	208.8676924
54	816.5302983	720.6055553	627.2607536	538.4038817	448.2032473	387.3376451	335.6828183	298.2615595	266.6890431	258.8007221	242.7961975	229.8125784	225.0642092	230.7586026	223.0064352
55	1013.659891	893.2540724	790.5748387	690.7085721	594.982736	489.0436692	418.7338044	365.6417096	321.3329655	287.3501852	279.86353	262.1852716	248.2789294	241.6722046	247.8018162
56	1203.238018	977.8988524	857.6163536	759.8394896	665.5290013	573.3572609	474.5151068	410.7895958	355.2013144	312.395149	280.2776399	274.1164315	256.0643172	242.671037	238.775922
57	1300.266233	1167.339533	988.6001768	873.1257403	770.775885	679.754599	583.6628055	486.6452101	419.8059516	367.0286253	327.1949707	293.1359761	286.538387	266.0324549	253.187392
58	1420.854437	1243.714816	1162.403793	1013.868514	895.0499761	797.4186161	699.8677532	605.5012731	499.0196477	426.8107385	371.4167797	329.5322951	295.7772899	289.502809	271.7260561
59	1532.472216	1344.568626	1233.335305	1192.395108	1053.766075	931.1899385	827.5220341	733.5085457	634.9456693	523.4704611	454.6562227	398.4885092	350.7723988	315.7540818	307.9448638
60	1689.3721	1532.002921	1422.431386	1343.371491	1314.875795	1170.950554	1032.490829	926.6197292	819.9666507	708.6518474	587.9517777	510.2317444	446.2439334	395.0239769	357.049492
61	1722.370921	1517.857393	1443.212332	1371.94147	1310.571599	1293.272514	1152.248732	1016.378949	911.1363802	797.3661792	694.4863532	578.1162153	496.4541924	435.2047648	384.5745984
62	1787.404174	1621.086067	1499.726412	1466.598828	1417.641909	1368.462946	1353.739195	1209.619181	1072.583555	958.1732233	844.3594124	729.5224826	603.7536319	522.6510823	458.2425906
63	1824.827949	1649.121987	1579.602335	1514.359339	1503.671705	1459.339002	1408.885482	1386.711446	1241.260117	1093.409167	972.7851952	860.3876221	746.2157767	621.1951417	537.73601
64	1871.133082	1698.4828	1608.885777	1591.637733	1537.913866	1540.66472	1502.021809	1450.023255	1431.86276	1288.221412	1141.87297	1015.675863	897.7051859	778.0070115	648.2092113
65	1937.627713	1726.464429	1621.708622	1594.977955	1601.552146	1564.197479	1565.976449	1526.916952	1475.056307	1458.701115	1308.209513	1156.331966	1031.529011	910.5306541	789.7377131
66	2015.068631	1764.447988	1647.400001	1611.521579	1611.026252	1633.206504	1596.241228	1609.036071	1571.549904	1520.998777	1503.991138	1347.925348	1196.084102	1068.420275	946.5765034
67	2167.631554	1859.884705	1708.638674	1654.18293	1646.544522	1655.641155	1671.979418	1641.322496	1649.443502	1608.799973	1554.457473	1538.188571	1384.696488	1230.153121	1101.400547
68	2347.235143	1958.561359	1761.231634	1681.020428	1651.103892	1656.068711	1673.434551	1702.845471	1665.420856	1671.720037	1635.646022	1580.228769	1566.614844	1405.709121	1245.955128
69	2632.624942	2103.794106	1857.559724	1737.0487	1688.130201	1671.875535	1682.907183	1695.77542	1721.601627	1687.380257	1694.38393	1655.277461	1600.30498	1575.669319	1414.726226
70	2416.045565	2721.173729	2282.584789	2091.88003	1988.947605	1947.295155	1927.354953	1940.943096	1953.344443	1982.595364	1944.400692	1955.529535	1912.428747	1852.997879	1836.107891
71	2243.291262	1884.379048	2219.817233	1942.841384	1804.707462	1726.249615	1688.899279	1676.522399	1681.432924	1701.676915	1722.417558	1690.913448	1705.550119	1664.302144	1611.76101
72	2292.136541	1954.283741	1756.588285	2160.127313	1910.402098	1786.325932	1706.80073	1670.758214	1657.779377	1667.863851	1684.237135	1709.629664	1678.187597	1687.89812	1652.664279
73	2410.352	1967.94572	1783.504202	1652.643993	2059.693294	1839.729429	1722.421632	1655.470225	1616.902749	1609.161699	1620.501423	1637.11807	1663.890702	1633.003449	1642.677165
74	2171.047026	2078.755744	1801.69875	1693.863923	1592.713532	1983.235826	1766.814248	1655.303633	1593.998287	1566.276157	1556.875478	1567.657853	1583.046893	1609.292629	1578.843641
75	2017.63085	1844.793703	1873.679828	1687.477049	1607.326898	1518.209493	1905.487545	1706.947144	1603.148683	1538.994061	1511.240553	1500.283122	1509.116942	1527.555508	1554.835051
76	1921.131702	1700.378257	1657.727211	1748.0532	1596.733617	1532.557487	1450.803219	1825.599834	1629.648173	1528.873737	1472.656836	1439.58017	1432.580721	1441.14032	1457.96563
77	1786.940816	1608.304955	1513.496788	1534.120061	1641.157011	1507.907877	1448.463166	1372.902183	1719.246549	1530.538543	1442.384642	1385.901226	1365.658702	1359.670832	1377.090309
78	1643.094134	1476.154053	1416.054627	1379.86811	1416.323631	1522.808165	1401.781144	1344.630965	1278.224845	1604.500889	1437.37122	1352.636023	1301.259487	1282.264411	1276.709369
79	1457.587035	1510.04078	1371.928838	1368.915378	1360.582037	1403.101903	1512.508009	1396.024143	1344.904897	1278.631926	1610.77652	1442.787227	1355.770833	1309.221068	1287.28321
80	1465.80563	1459.427352	1511.926109	1419.089123	1434.007202	1428.267018	1477.547161	1594.03473	1466.187105	1404.813581	1338.33495	1684.498065	1508.437795	1414.045941	1362.508453
81	1199.005238	1184.660715	1181.671952	1220.337599	1173.333578	1194.174006	1191.922392	1236.332518	1333.989906	1231.689135	1187.070798	1126.766141	1416.695452	1266.938858	1191.955999
82	958.3077843	1016.46189	1007.763715	1004.289404	1037.507056	1011.695272	1027.913768	1033.25962	1070.723347	1154.720883	1069.378771	1030.40889	984.7656606	1241.666777	1116.236914
83	809.5829083	799.0856583	845.3191112	838.908366	836.8456558	867.4588024	855.0789161	873.8831234	874.8393704	908.154345	982.9550055	907.1150906	874.1339075	836.9763085	1052.860394
84	66.37399508	64.95608383	64.17301598	67.95934592	67.42996727	67.06798709	69.8692283	70.1516796	70.53999622	71.14113636	73.14736325	79.62662388	73.48643725	71.25764714	68.43724929
screen_formersmoker_lcdeaths
Age	2016	2017	2018	2019	2020	2021	2022	2023	2024	2025	2026	2027	2028	2029	2030
30	6.5615812	6.295262625	5.87880225	5.9312413	6.023509	5.82570615	5.524883925	5.244776425	4.979054875	4.692038075	4.46073715	4.4584884	4.4716518	4.49366715	4.5826236
31	8.32771534	7.96822305	7.538331773	7.26036124	7.014891115	7.157980774	6.90883842	6.297977744	6.125441554	5.964323065	5.725028684	5.423145194	5.419972343	5.378008726	5.345657481
32	9.623139671	9.746341793	9.216165636	8.78800617	8.707787262	8.61443097	8.403150574	8.038972613	7.468288472	6.975817768	6.926467317	6.61292644	6.470295343	6.409585415	6.315513778
33	10.49288783	10.05003122	10.13188645	9.708541013	9.335210843	8.986570258	8.777899903	8.873950498	8.388461664	7.999271872	7.735566859	7.445776906	7.241286153	6.860590751	6.742739258
34	13.49668078	12.77110478	12.03211859	11.84892912	11.03262577	10.4428221	10.22148159	10.10428826	9.889214973	9.721695595	9.378137872	8.796341095	8.265430243	7.997213214	7.895320588
35	16.65527559	16.82662646	15.89579653	15.2829697	15.32779177	14.39079226	13.85138321	13.42906436	13.0559369	12.85354171	11.90339583	11.17500408	10.49981041	10.24956126	9.655315247
36	18.51671118	18.21850065	18.30000398	17.31405433	16.57438899	16.88213469	15.8131941	14.99530953	14.88567387	14.84446983	14.78103844	14.27546665	13.45341371	12.79598744	12.30549227
37	21.44366658	23.04950548	22.56752567	22.93029312	21.35179145	20.4085932	20.33900687	19.20416969	18.16287057	17.88906368	17.51961198	17.76541043	17.0416619	16.14025849	15.12948891
38	24.68872222	25.39176672	27.04102943	26.71606943	26.91796486	25.568025	24.63219505	24.65969752	24.25151647	23.10676357	22.94517065	22.30262844	22.07934558	21.38486674	20.249678
39	24.57398872	24.75507048	25.46101845	27.33455758	27.11558552	27.43401427	25.91862702	24.9821362	24.62835198	23.54547208	22.5784119	21.93682083	21.8049392	21.48058103	20.52522227
40	29.59578298	30.68405614	31.44910137	32.30591833	34.30609358	33.86526166	34.16715127	32.56189832	31.28058814	31.49130473	29.82173443	28.63196398	28.00790832	27.5554013	27.36897798
41	37.19758432	36.4123893	37.31320591	38.0032638	38.69294251	41.62188758	41.0131543	41.47128191	39.28064988	37.70730905	37.46275431	35.65654145	33.66985552	32.35636865	31.86544085
42	37.02976134	38.06824896	36.87002052	38.34100324	38.68643994	39.75687318	42.58278807	42.02152023	42.88444238	40.63752656	38.71997333	39.2416751	37.77479551	35.96188075	35.6757777
43	44.44984177	43.50796127	44.90538735	43.80798398	45.44790267	46.33870716	47.89581799	51.32368073	50.40339303	51.49411247	48.94105345	46.98691179	47.05326776	44.97987806	43.1877593
44	50.59026755	48.04760165	47.39670688	48.56593246	47.46405027	49.3715383	49.9497477	51.0615713	54.97515362	53.83987179	54.86956557	51.53999572	49.56126541	49.37673545	47.64626858
45	60.02913177	56.60472173	53.75864839	52.52302503	54.25620312	52.99878363	54.21804389	55.05485972	56.5423213	60.47455488	59.64797228	60.25242262	56.87809278	55.11431612	54.99772797
46	68.02618213	66.83178822	62.51218881	59.66632325	58.49264029	60.06411492	57.7054179	59.58143241	60.33085315	61.56860477	65.89156563	65.20389708	66.50477609	62.59021153	59.99290639
47	89.25968747	80.872368	78.01881204	73.24673522	69.74274002	68.66177042	71.21863078	68.78982342	71.32148023	72.05667995	73.39695685	78.68022078	77.29365255	78.42791465	74.38334169
48	114.9664744	100.9851941	89.73161134	88.59640802	82.72036967	78.70846653	77.34876413	79.26893961	77.20759293	79.1360125	79.60566238	81.69356628	87.07269699	86.00368683	87.59765181
49	140.63974	122.7934508	110.9145625	99.61215427	97.69058713	90.90304185	86.19524494	84.37396151	86.61558513	84.54764875	87.52901592	88.29709243	90.3111456	96.42392525	95.21969267
50	195.9032901	172.0172743	148.806332	131.5957131	119.0116766	116.7309892	109.8414824	104.2264063	101.1940152	104.790404	101.4168405	104.4704508	105.6442247	107.8333781	116.0649167
51	254.0791009	212.7930172	182.8276792	160.5872909	143.2148085	129.822215	126.1459941	117.8573978	111.8519999	109.9823917	112.8279863	109.2872048	112.9966698	114.6816961	116.9618692
52	319.9898554	278.7975809	231.2714241	199.3237669	173.6463581	154.5756985	139.4676062	135.9972097	127.2236297	121.1222744	119.0714043	122.6228674	119.0532512	122.9156061	124.5124605
53	394.3603277	346.9115565	302.159363	249.5635753	215.2033396	189.7732377	166.4532195	149.6585642	145.7844609	136.1162085	128.8934406	126.6176894	130.3561186	126.6727475	130.5202067
54	498.8718704	440.9256344	389.3936573	336.9668381	280.9656179	242.9756385	211.5859881	187.117333	169.371099	165.2622203	153.7473092	146.527835	143.2465622	147.4001275	142.7924933
55	633.2050106	557.0206067	497.5353859	437.4999972	376.6998618	312.7444351	270.6686747	238.1174455	208.051396	187.1764853	182.6259206	171.0408742	162.6770053	159.0557708	163.2674159
56	764.7361141	652.9296502	580.7052939	514.243603	455.6736968	395.3658535	326.0289219	282.4658825	247.9810815	221.4410148	199.0519668	193.5927009	182.3208973	174.0083207	170.4056193
57	864.4448222	807.3264806	700.7976747	620.8353705	553.1283934	491.6555409	425.4207376	355.1715644	305.8634869	267.5928215	236.6571963	212.3876694	207.9248117	194.3527818	184.5631765
58	977.9017494	886.6786413	853.498874	749.5005199	660.8672977	587.7557916	516.9499691	444.0071136	371.1448941	319.1271558	277.7688417	245.113296	221.7693935	217.0929041	205.0707598
59	1094.710801	1006.570447	944.8498859	913.7547071	816.8864536	725.7645194	642.3248728	570.4182854	493.2829796	411.3345678	356.7831842	310.6368548	275.8824748	249.5364799	244.750645
60	1262.813216	1197.926003	1127.807231	1075.022601	1060.320585	949.2836919	846.1889184	756.2043984	670.7835361	586.8562409	487.0863696	420.4205407	369.2071238	325.6152337	294.5152007
61	1340.888191	1231.590683	1199.15605	1148.63827	1110.052506	1098.891036	987.6377772	872.7859613	778.0953009	690.3520575	595.1908239	497.4185932	427.0383807	371.423949	330.2361543
62	1427.115649	1355.284937	1269.280385	1258.209175	1227.287248	1189.142195	1179.214808	1059.675423	935.8999959	832.5101084	735.0284797	637.8715163	530.6702777	455.9379289	396.6752554
63	1513.658961	1422.248386	1388.618266	1341.518343	1341.860443	1305.728084	1266.707076	1255.00253	1122.103897	994.1797081	887.3210826	788.3233789	683.2015378	568.2547666	491.2208807
64	1609.885098	1504.413832	1461.369737	1458.077178	1420.339499	1428.127092	1392.609124	1353.502128	1339.173367	1203.852387	1063.682427	944.0778908	842.3843017	726.6979112	605.5765985
65	1774.606103	1650.589267	1590.279164	1579.650916	1594.682992	1563.092958	1576.083514	1545.363738	1498.27968	1485.736645	1338.032766	1188.46731	1060.727487	937.528363	812.1875924
66	1925.381053	1754.864078	1676.64508	1656.928976	1668.680513	1691.538021	1664.262393	1678.607849	1647.40031	1599.792987	1585.929014	1421.734848	1256.861105	1117.736369	987.2702163
67	2125.650624	1901.723297	1790.504166	1744.216749	1741.75478	1756.215697	1781.884385	1751.108948	1772.766971	1739.307794	1687.807058	1670.42042	1497.166703	1329.688954	1185.013364
68	2409.59644	2094.235245	1936.044461	1857.931874	1834.17811	1842.776118	1862.067319	1886.190926	1855.156652	1875.198981	1838.847321	1782.645971	1764.507178	1588.591	1407.420365
69	2903.295439	2400.105626	2160.20297	2030.858096	1978.244704	1970.60615	1989.081032	2019.267978	2053.636136	2014.144518	2038.245476	2003.226195	1951.147036	1929.109417	1734.287915
70	2777.506079	3252.305065	2784.845868	2569.854759	2459.775298	2410.081174	2399.507455	2420.457804	2450.441686	2501.569985	2457.913964	2485.570234	2439.737695	2372.09066	2355.256888
71	2815.054869	2473.221425	2981.889035	2614.045805	2435.717571	2339.987738	2294.888243	2289.743241	2305.146493	2338.235718	2373.640632	2339.279558	2368.224834	2325.476443	2264.010215
72	2999.008766	2656.193194	2418.169769	2981.179827	2633.010153	2467.506068	2373.764438	2334.295047	2335.439428	2360.883638	2391.473432	2438.733835	2404.076652	2432.266441	2388.702108
73	3417.915016	2902.059116	2674.250238	2485.394894	3098.916942	2760.317098	2591.127995	2496.211271	2460.198424	2452.461455	2471.733898	2502.784096	2553.451561	2514.534786	2540.865132
74	3280.795471	3280.258476	2898.351491	2734.87667	2572.946589	3216.013094	2869.364261	2697.541599	2598.131757	2552.367659	2552.075605	2576.25241	2613.900747	2659.954456	2626.729028
75	3265.563672	3131.530616	3232.541143	2915.863163	2780.717256	2624.641919	3301.759852	2945.495727	2771.313382	2665.360341	2621.118511	2613.930397	2645.724582	2686.620055	2737.56694
76	3408.238898	3165.234837	3145.027443	3329.8625	3033.118998	2906.156419	2755.642173	3469.410471	3095.479099	2916.674287	2812.651195	2776.283137	2774.317979	2804.239292	2849.282754
77	3404.660616	3229.299881	3099.752279	3142.666815	3363.100927	3082.008194	2958.474689	2806.262726	3534.320706	3161.67554	2977.756408	2879.325038	2836.520221	2831.896115	2857.52607
78	3386.042023	3182.167392	3119.769149	3051.398238	3123.401955	3364.157505	3087.774794	2968.405287	2813.020418	3551.629845	3180.083185	3002.704836	2903.196964	2860.404953	2852.92238
79	3280.582445	3390.50305	3196.124776	3191.564186	3162.114723	3254.20442	3505.424795	3225.719172	3098.460991	2944.363662	3703.234105	3314.557858	3130.245046	3021.910526	2974.406462
80	3609.726842	3599.268705	3721.693071	3567.287507	3592.998451	3577.100065	3694.132515	3994.270717	3680.047853	3542.49433	3366.948552	4242.100681	3795.155331	3578.772253	3462.349464
81	3263.194188	3242.994405	3227.014869	3341.777812	3258.452321	3298.640282	3293.893108	3404.454474	3678.626962	3389.757869	3260.36422	3086.936492	3889.722215	3474.82194	3274.382167
82	2901.320758	3075.684087	3060.310599	3048.364431	3155.398336	3100.352399	3143.542592	3137.983206	3251.796768	3517.569732	3243.283829	3122.13208	2964.936515	3739.172447	3346.473611
83	2756.520789	2711.826001	2870.295289	2849.847707	2842.423255	2950.233624	2923.986362	2971.447875	2971.216636	3076.872846	3333.317463	3076.061638	2963.095571	2817.38654	3555.621027
84	233.0550291	230.7908746	228.3057946	241.9301999	240.9846188	240.3635211	249.2441727	247.6634552	253.3274051	251.9125345	261.1149734	282.5413344	260.3215518	250.8418173	239.3697821
screen_neversmoker_lcdeaths
Age	2016	2017	2018	2019	2020	2021	2022	2023	2024	2025	2026	2027	2028	2029	2030
30	14.53872843	14.99011235	15.8355447	16.63986798	17.5319789	18.0302566	18.60835815	18.49562453	18.37039778	18.3214386	18.1924253	18.35023265	18.45438035	18.59978603	19.0801922
31	16.94892076	17.09776402	17.2245811	17.9585833	18.65626136	19.75994467	20.09493221	20.05232154	19.98868518	20.03521145	19.8543309	19.5938734	19.52297861	19.58068547	19.73747113
32	19.71292684	20.80051742	20.93754842	21.12648821	22.06195211	23.3497597	25.03843552	25.47043209	25.55997855	25.21915031	25.41320152	25.29440906	25.02419891	25.07122296	25.14495731
33	19.22769759	19.10780209	20.05828133	20.53120934	20.8378913	21.71309437	22.93319391	24.4760063	25.09563294	25.31926007	25.17093974	25.19307925	25.13361315	24.99042407	25.0949924
34	22.23782695	22.84553933	22.84518901	23.87077808	24.28300813	24.87258262	26.01934837	27.48245413	29.29721555	30.01614908	30.19157834	29.77829579	30.13482224	29.90865408	29.81962213
35	24.39227035	24.71483779	25.33392991	25.36178272	27.03438164	27.76709439	28.42227884	29.93522343	31.63036291	33.57923494	34.53586998	34.79224328	34.60214446	34.57681323	34.36398724
36	25.29679343	24.79835858	24.96360209	25.74917075	25.77563652	27.06501044	27.523775	28.18233865	29.23371462	30.79196685	32.64335962	33.21017236	33.27606212	33.17978246	33.28234396
37	24.73367783	26.26336557	25.80382894	26.09479777	27.00162374	27.2954778	29.0391108	29.61335536	30.1146895	31.38562772	33.01412129	35.140665	35.67239606	35.55365517	35.61614959
38	26.65763219	27.24406883	29.05291467	28.38592548	28.71324762	29.52746219	29.74121488	31.41204316	31.93136344	32.6095856	34.11164494	36.11299229	38.63838978	39.64991369	39.75827596
39	30.00387069	30.28151507	30.79095833	32.65555439	32.10835002	32.37436024	33.08458026	33.26387541	35.04944842	35.6666788	36.40620932	37.70649565	39.09937614	42.07593593	42.72625048
40	32.86653204	33.86208457	33.98314458	34.67972145	36.86151466	36.08309786	36.51755827	37.91925346	38.3816146	40.46589537	40.96530998	41.436428	43.55234337	45.23211164	48.0474417
41	30.9339789	30.09931565	31.10780638	31.45351257	32.09373478	34.15474752	33.47618846	33.81782334	34.99054342	35.37717832	37.18130558	37.57155159	38.04300954	39.90975235	42.32816602
42	35.1389332	36.13641147	35.05874102	36.12380611	36.47439784	37.17341807	39.90219895	39.14087146	39.61723495	40.6978344	40.91474663	43.37207521	43.97837793	44.85928173	47.01023831
43	37.67255702	37.06075354	38.2683698	37.03610582	38.1130458	38.2811077	39.07202136	41.53051441	40.85895022	41.13631977	42.50453597	42.59704738	45.00437249	45.3788014	46.56149785
44	41.61008266	39.82355506	39.22811385	40.19843918	38.91459223	39.94922879	40.08501515	40.96703712	43.48726189	42.84809158	43.54119303	44.86294528	45.64971664	48.32354335	48.74233134
45	46.64076788	44.11605471	42.37879336	41.34967547	42.48381162	41.28776611	42.44820356	42.76378324	43.65159994	46.17209436	45.44498231	46.00489243	47.5608643	47.93117616	50.11026382
46	48.76043377	48.34927526	45.63135915	43.73137768	43.07696862	44.31892631	42.82483633	44.08396543	44.47351006	45.40049109	48.20725722	47.39139175	47.70012027	49.04048401	49.34387245
47	59.30253609	54.52722266	54.04645202	50.96576653	48.79000258	48.05748313	49.40712822	47.91886506	49.38979541	50.04750183	50.88658707	53.9977648	53.04096447	53.42748231	55.64003262
48	63.27648591	57.37694769	53.33243775	52.64708981	49.90740253	48.03053982	47.41334997	48.74035501	47.32312532	48.6733007	49.11686033	50.25086867	53.37187812	52.53831719	53.25440654
49	77.64919832	70.33866046	63.60856087	58.36507569	57.74097339	54.56869242	52.25080151	51.61113066	53.21268644	51.62710219	53.31904663	53.80938753	55.04347716	58.69010496	57.51313737
50	103.3164567	93.29133976	83.6004252	77.32064943	71.33495078	70.77497607	67.20506517	64.29912432	63.17654721	65.04166048	63.12437827	65.02726958	65.49599697	66.7771729	71.08296222
51	119.1224219	103.3735536	92.8668154	84.1200954	76.14180264	69.86479998	69.36940288	65.77664743	62.87969837	61.83625103	63.76782896	61.98483603	64.00236585	64.51710753	65.93727825
52	131.6664827	120.4743435	105.931121	96.05101758	87.49904716	79.52313443	74.30853981	73.55151246	69.89007234	66.92527533	65.76658055	67.71224978	65.6750945	67.91310959	68.46650007
53	139.7779865	132.0108594	121.843737	106.7969385	95.58650739	85.97049568	78.33208682	72.60153396	71.97028191	68.29564941	65.65193406	64.81732235	66.9398169	64.87623965	66.83126677
54	156.9068606	151.5068958	143.044339	134.2370152	116.3378271	104.026266	93.68776844	84.59172277	77.94052217	77.54099252	73.72385914	70.90905611	69.83791784	71.84924792	69.70606202
55	175.2223507	167.2457667	159.4415042	151.2948419	138.4226805	121.3439522	107.9163412	97.2436971	90.99027868	82.31167478	81.79047008	77.69224725	74.5590683	73.33933741	75.67583722
56	192.9068069	183.5955596	175.7627238	169.3413202	159.2680387	147.7315677	129.6101562	116.0453966	106.9688228	97.36566237	89.80463392	89.152785	84.75972122	81.276547	79.85366152
57	183.9470362	190.9275039	182.6118239	173.6513714	168.1161288	159.0838446	149.8962931	131.5789627	118.2953535	107.3015095	98.08022667	91.94405037	90.88681568	85.92746555	82.40458324
58	202.0271318	201.7669988	209.6057955	201.2496078	192.3464251	186.2150871	176.7476038	163.017809	144.1903641	129.8560554	116.9253706	106.5404707	98.08290005	97.28819457	92.51279769
59	208.0863972	209.2179245	209.838046	217.5981459	207.0787641	197.2416355	189.5415094	181.1436383	168.4449829	148.5760802	134.4541647	121.5422914	111.2406287	102.0695647	102.1744717
60	236.9176216	242.7770931	243.505004	245.7183846	256.7970727	243.2674548	231.009917	223.1739617	212.7595933	195.0401485	171.8113271	153.9687797	140.1704223	127.7442944	118.3077904
61	231.7735158	231.689293	237.1463618	238.200395	239.9282469	249.0862853	237.8033977	225.4962355	217.2886115	207.7400823	191.1434139	168.2484364	153.2352811	137.564649	126.1127652
62	230.4077975	237.5693232	235.8308897	241.6348056	244.244406	244.3081333	254.6243172	245.9153922	234.198058	225.2162036	216.0213066	200.7023367	179.6523859	162.883855	147.4248192
63	242.6004414	249.9778429	257.7408541	256.7601652	262.5978695	265.1935846	265.676789	276.2274465	262.3670846	247.5373177	237.9792192	228.5425337	211.19348	185.4923897	167.3054266
64	239.174766	246.6116925	252.7262834	260.5583071	258.7826969	264.4444034	264.3049797	265.0978931	274.6531488	261.9367168	249.181916	240.1306902	228.8610032	212.3538198	187.378423
65	247.0449126	252.4197317	258.8244009	265.1346128	272.2773111	270.9673763	278.6787612	281.0166563	282.0232852	293.3942325	281.0979675	268.877061	260.006312	247.6648719	230.3960034
66	251.525572	257.1694453	262.7930394	270.7969518	278.3521863	285.8345389	285.0892627	292.493982	295.0752096	294.9505642	306.9114221	294.0175696	281.461533	272.0859033	259.1074
67	252.2098373	257.6214656	263.6821399	269.8902985	280.5056648	288.6650251	297.7705008	297.3788884	305.8118042	307.6656726	308.3737196	322.3936842	307.6507198	294.4119665	281.8594806
68	273.969113	276.3767101	282.6926728	289.1446773	297.043914	306.0546719	314.1623782	320.9397527	321.764326	330.8400769	333.2105424	335.7385375	347.5863753	331.8671552	313.9441807
69	296.0293457	284.6285275	287.9767308	296.2612354	304.0622874	312.283021	323.1447721	332.2463331	342.3144004	339.9280868	348.7664748	351.5024934	354.0716312	368.3696261	352.9780408
70	258.8644096	353.0239947	339.8690253	342.9624749	351.3704027	360.0366432	370.166848	380.5377037	389.6251268	399.3523065	397.8514527	408.2918869	409.0011408	411.6505233	428.9266992
71	243.4909686	246.0808399	334.0316482	319.1581708	323.4034704	330.6692497	337.7831974	346.7472965	357.8964267	367.5856164	378.1016526	377.199042	387.709905	391.3591303	393.4661605
72	243.4942921	247.9402659	251.5417454	339.8538532	328.9184763	332.9976842	340.2679585	348.9197959	357.6836782	368.8071512	378.0234432	388.4274245	386.6825366	397.1777751	399.0780015
73	266.3690005	256.3413088	259.116511	261.3257295	353.0879875	340.3611451	343.2450397	350.707792	361.5217498	370.3045651	381.3579825	391.164294	402.7423058	400.53073	410.922639
74	242.3404449	271.8759162	261.7389698	266.2843255	269.9491244	366.2725313	352.0492465	356.1482146	366.1722801	376.4935953	387.5472629	399.5919285	410.0201279	420.2362039	418.8071631
75	236.9387371	251.6060888	283.5157013	273.0521823	276.909917	279.6873163	381.2483088	367.2840383	371.8588216	378.6415218	389.1563749	399.1056973	412.5966168	423.5201252	436.3263452
76	235.3952715	241.9475025	257.6584038	289.4391793	278.769695	282.917726	285.7695335	388.7078413	376.3835905	381.7805198	391.3517681	401.2941617	413.8030363	427.3802802	440.8190464
77	241.0683741	251.8631389	258.9851154	275.9401723	309.5922845	296.578707	302.262185	305.8596063	413.4898415	399.2937506	403.3758181	413.3649486	423.1367421	434.9222891	449.2494421
78	242.1648416	247.2085205	258.3957523	265.1892774	281.654211	316.3929487	306.1033118	312.5652321	316.0951728	428.8290234	413.0776222	417.1810031	426.4969013	437.904447	448.7621433
79	234.0920794	246.6273409	251.6748177	261.7540958	267.9630187	285.752753	321.4464774	308.8931513	313.092319	317.092941	430.602182	415.4121924	420.3368101	429.6540594	440.4065684
80	265.2007774	268.6838012	283.7382483	289.3808103	301.3020037	309.4690779	329.7950208	370.8549142	357.221561	363.1626383	367.1357888	499.3297609	481.4579005	488.9762525	499.7390182
81	250.4691572	251.7644954	254.9208339	268.9392083	274.6411376	286.5701128	294.9209568	313.7308219	353.0002581	341.303644	346.8555248	351.8146488	477.275514	461.0801446	465.299795
82	228.6970563	241.8610519	242.4105918	246.1626533	259.9829516	265.3497842	276.4749073	283.9353565	302.6733253	341.7605978	328.6049512	334.838949	340.5025553	459.049263	441.3813976
83	235.0685851	228.3589861	241.6669012	242.8500383	246.2418603	260.3697947	264.9482379	275.5579483	282.5233446	302.0825987	340.298437	328.5494206	334.4690607	338.8907878	457.6253968
84	18.8667998	18.85457708	18.39287903	19.50390415	19.78769531	19.96682422	21.41475927	21.958526	22.95447384	23.65122596	25.30663967	28.57229466	27.58723993	28.17501018	28.11331529
*Results are for 100% adherence rate
